# Supplementary material for: Does bike-sharing reduce traffic congestion? Evidence from three mega-cities in China
Source: PLoS One. 2024 Aug 20;19(8):e0306317. doi: 10.1371/journal.pone.0306317 (PMC11335155; doi:10.1371/journal.pone.0306317)
Supplement: S1 Dataset — (XLS) [file pone.0306317.s001.xls]

## Sheet: Sheet1
city	date	CDI	T	bike	bike_brand	ExtremeWeather	TrafficRestriction	DNvalue	PopulationDensity	LengthOfLineInOperation	Holiday	dow	dow_dum1	dow_dum2	dow_dum3	dow_dum4	dow_dum5	dow_dum6	dow_dum7	subway	tem_h	tem_l	weather	TotalPrecipitation	AverageWindSpeed
北京市	2016-06-17	2.16	-60	0	Mobike	0	1	7.35	1324.09	20391.4	0	5	0	0	0	0	0	1	0	1187.3	31	21	多云	0	26
北京市	2016-06-18	1.66	-59	0	Mobike	0	0	7.35	1324.09	20391.4	0	6	0	0	0	0	0	0	1	810.3	31	25	雷阵雨~阵雨	0	21
北京市	2016-06-19	1.52	-58	0	Mobike	0	0	7.35	1324.09	20391.4	0	0	1	0	0	0	0	0	0	735.46	31	24	雷阵雨~阵雨	0	31
北京市	2016-06-20	2.18	-57	0	Mobike	0	1	7.35	1324.09	20391.4	0	1	0	1	0	0	0	0	0	1149.23	32	25	雷阵雨~多云	18	22
北京市	2016-06-21	2.05	-56	0	Mobike	0	1	7.35	1324.09	20391.4	0	2	0	0	1	0	0	0	0	1149.18	35	27	多云~晴	0	20
北京市	2016-06-23	2	-54	0	Mobike	0	1	7.35	1324.09	20391.4	0	4	0	0	0	0	1	0	0	1143.67	37	28	多云	0	18
北京市	2016-06-24	2.14	-53	0	Mobike	0	1	7.35	1324.09	20391.4	0	5	0	0	0	0	0	1	0	1199.56	35	22	雷阵雨~阵雨	0	26
北京市	2016-06-25	1.61	-52	0	Mobike	0	0	7.35	1324.09	20391.4	0	6	0	0	0	0	0	0	1	791.24	23	20	中到大雨~中雨	0	26
北京市	2016-06-26	1.47	-51	0	Mobike	0	0	7.35	1324.09	20391.4	0	0	1	0	0	0	0	0	0	721.51	23	20	中雨~阵雨	0	26
北京市	2016-06-27	2.21	-50	0	Mobike	0	1	7.35	1324.09	20391.4	0	1	0	1	0	0	0	0	0	1146.64	28	23	阵雨	16	27
北京市	2016-06-28	2.05	-49	0	Mobike	0	1	7.35	1324.09	20391.4	0	2	0	0	1	0	0	0	0	1144.4	27	23	阵雨~中雨	239	17
北京市	2016-06-29	2.23	-48	0	Mobike	0	1	7.35	1324.09	20391.4	0	3	0	0	0	1	0	0	0	1172.92	28	24	阵雨~阴	12	13
北京市	2016-06-30	2.05	-47	0	Mobike	0	1	7.35	1324.09	20391.4	0	4	0	0	0	0	1	0	0	1185.3	34	26	雷阵雨~多云	19	14
北京市	2016-07-01	2.08	-46	0	Mobike	0	1	7.38	1324.09	20391.4	0	5	0	0	0	0	0	1	0	1230.58	34	26	多云	0	20
北京市	2016-07-02	1.57	-45	0	Mobike	0	0	7.38	1324.09	20391.4	0	6	0	0	0	0	0	0	1	809.79	34	26	多云	0	21
北京市	2016-07-03	1.52	-44	0	Mobike	0	0	7.38	1324.09	20391.4	0	0	1	0	0	0	0	0	0	752.22	31	25	雷阵雨~阵雨	9	22
北京市	2016-07-04	2.05	-43	0	Mobike	0	1	7.38	1324.09	20391.4	0	1	0	1	0	0	0	0	0	1202	34	26	多云	0	22
北京市	2016-07-05	2.05	-42	0	Mobike	0	1	7.38	1324.09	20391.4	0	2	0	0	1	0	0	0	0	1206	35	26	多云	0	17
北京市	2016-07-06	2.28	-41	0	Mobike	0	1	7.38	1324.09	20391.4	0	3	0	0	0	1	0	0	0	1212	35	26	雷阵雨~多云	0	18
北京市	2016-07-07	1.98	-40	0	Mobike	0	1	7.38	1324.09	20391.4	0	4	0	0	0	0	1	0	0	1214.46	34	25	晴~多云	0	21
北京市	2016-07-08	2.13	-39	0	Mobike	0	1	7.38	1324.09	20391.4	0	5	0	0	0	0	0	1	0	1271.31	31	25	阵雨~多云	0	20
北京市	2016-07-09	1.66	-38	0	Mobike	0	0	7.38	1324.09	20391.4	0	6	0	0	0	0	0	0	1	857.97	30	26	阵雨	0	20
北京市	2016-07-10	1.56	-37	0	Mobike	0	0	7.38	1324.09	20391.4	0	0	1	0	0	0	0	0	0	776.53	29	26	中雨~中到大雨	0	20
北京市	2016-07-11	1.99	-36	0	Mobike	0	1	7.38	1324.09	20391.4	0	1	0	1	0	0	0	0	0	1226.65	30	25	中雨~阵雨	0	27
北京市	2016-07-12	2.13	-35	0	Mobike	0	1	7.38	1324.09	20391.4	0	2	0	0	1	0	0	0	0	1219.25	32	26	阵雨~阴	5	20
北京市	2016-07-13	2.03	-34	0	Mobike	0	1	7.38	1324.09	20391.4	0	3	0	0	0	1	0	0	0	1224.69	35	26	雷阵雨~多云	0	17
北京市	2016-07-14	2.09	-33	0	Mobike	0	1	7.38	1324.09	20391.4	0	4	0	0	0	0	1	0	0	1218.53	35	27	雷阵雨转多云	0	19
北京市	2016-07-15	1.99	-32	0	Mobike	0	1	7.38	1324.09	20391.4	0	5	0	0	0	0	0	1	0	1265.47	36	26	雷阵雨	91	19
北京市	2016-07-16	1.61	-31	0	Mobike	0	0	7.38	1324.09	20391.4	0	6	0	0	0	0	0	0	1	904.29	29	24	中到大雨转阵雨	0	11
北京市	2016-07-17	1.46	-30	0	Mobike	0	0	7.38	1324.09	20391.4	0	0	1	0	0	0	0	0	0	830.89	31	25	多云转阵雨	0	13
北京市	2016-07-18	1.91	-29	0	Mobike	0	1	7.38	1324.09	20391.4	0	1	0	1	0	0	0	0	0	1225.54	32	26	雷阵雨转阴	25	10
北京市	2016-07-19	2.05	-28	0	Mobike	0	1	7.38	1324.09	20391.4	0	2	0	0	1	0	0	0	0	1142.9	34	26	雷阵雨	135	19
北京市	2016-07-20	2.08	-27	0	Mobike	1	1	7.38	1324.09	20391.4	0	3	0	0	0	1	0	0	0	975.7	37	27	晴	2535	39
北京市	2016-07-21	1.96	-26	0	Mobike	0	1	7.38	1324.09	20391.4	0	4	0	0	0	0	1	0	0	1174.7	38	27	晴	441	16
北京市	2016-07-22	2.08	-25	0	Mobike	0	1	7.38	1324.09	20391.4	0	5	0	0	0	0	0	1	0	1285.3	38	29	晴	0	18
北京市	2016-07-23	1.61	-24	0	Mobike	0	0	7.38	1324.09	20391.4	0	6	0	0	0	0	0	0	1	854.2	38	28	晴	0	14
北京市	2016-07-24	1.49	-23	0	Mobike	0	0	7.38	1324.09	20391.4	0	0	1	0	0	0	0	0	0	756.82	39	29	晴	0	14
北京市	2016-07-25	1.81	-22	0	Mobike	0	1	7.38	1324.09	20391.4	0	1	0	1	0	0	0	0	0	1171.84	39	28	晴	127	14
北京市	2016-07-26	2.11	-21	0	Mobike	0	1	7.38	1324.09	20391.4	0	2	0	0	1	0	0	0	0	1229.4	39	28	晴	0	24
北京市	2016-07-27	1.95	-20	0	Mobike	0	1	7.38	1324.09	20391.4	0	3	0	0	0	1	0	0	0	1216.4	39	28	晴	0	26
北京市	2016-07-28	2.03	-19	0	Mobike	0	1	7.38	1324.09	20391.4	0	4	0	0	0	0	1	0	0	1189.8	39	29	晴	74	15
北京市	2016-07-29	1.88	-18	0	Mobike	0	1	7.38	1324.09	20391.4	0	5	0	0	0	0	0	1	0	1229.44	39	29	晴	0	14
北京市	2016-07-30	1.52	-17	0	Mobike	0	0	7.38	1324.09	20391.4	0	6	0	0	0	0	0	0	1	786.9	39	29	多云	1	15
北京市	2016-07-31	1.48	-16	0	Mobike	0	0	7.38	1324.09	20391.4	0	0	1	0	0	0	0	0	0	772	37	28	多云	0	23
北京市	2016-08-01	1.82	-15	0	Mobike	0	1	7.41	1324.09	20391.4	0	1	0	1	0	0	0	0	0	1206.11	37	27	晴	1	14
北京市	2016-08-02	1.91	-14	0	Mobike	0	1	7.41	1324.09	20391.4	0	2	0	0	1	0	0	0	0	1196	35	27	雷阵雨	0	14
北京市	2016-08-03	1.86	-13	0	Mobike	0	1	7.41	1324.09	20391.4	0	3	0	0	0	1	0	0	0	1190.9	32	26	阵雨	0	15
北京市	2016-08-04	2.02	-12	0	Mobike	0	1	7.41	1324.09	20391.4	0	4	0	0	0	0	1	0	0	1177.78	33	27	雷阵雨	0	16
北京市	2016-08-05	1.86	-11	0	Mobike	0	1	7.41	1324.09	20391.4	0	5	0	0	0	0	0	1	0	1214.63	33	26	雷阵雨	0	14
北京市	2016-08-06	1.62	-10	0	Mobike	0	0	7.41	1324.09	20391.4	0	6	0	0	0	0	0	0	1	780.88	34	26	雷阵雨	0	18
北京市	2016-08-07	1.47	-9	0	Mobike	0	0	7.41	1324.09	20391.4	0	0	1	0	0	0	0	0	0	748.89	35	27	多云	29	23
北京市	2016-08-08	1.88	-8	0	Mobike	0	1	7.41	1324.09	20391.4	0	1	0	1	0	0	0	0	0	1204.03	34	26	雷阵雨	0	18
北京市	2016-08-09	2.05	-7	0	Mobike	0	1	7.41	1324.09	20391.4	0	2	0	0	1	0	0	0	0	1250.63	30	26	中雨	0	20
北京市	2016-08-10	1.87	-6	0	Mobike	0	1	7.41	1324.09	20391.4	0	3	0	0	0	1	0	0	0	1199.3	35	27	雷阵雨	0	24
北京市	2016-08-11	2.01	-5	0	Mobike	0	1	7.41	1324.09	20391.4	0	4	0	0	0	0	1	0	0	1178.78	36	27	多云	0	29
北京市	2016-08-12	1.83	-4	0	Mobike	1	1	7.41	1324.09	20391.4	0	5	0	0	0	0	0	1	0	1190	36	27	多云	502	22
北京市	2016-08-13	1.63	-3	0	Mobike	0	0	7.41	1324.09	20391.4	0	6	0	0	0	0	0	0	1	823.17	35	27	多云	0	14
北京市	2016-08-14	1.47	-2	0	Mobike	0	0	7.41	1324.09	20391.4	0	0	1	0	0	0	0	0	0	781.3	35	28	多云	0	16
北京市	2016-08-15	1.98	-1	0	Mobike	0	1	7.41	1324.09	20391.4	0	1	0	1	0	0	0	0	0	1161.37	36	27	晴	54	20
北京市	2016-08-16	2.02	0	1	Mobike	0	1	7.41	1324.09	20391.4	0	2	0	0	1	0	0	0	0	1217	36	26	多云	0	16
北京市	2016-08-17	1.84	1	1	Mobike	0	1	7.41	1324.09	20391.4	0	3	0	0	0	1	0	0	0	1176.8	37	28	晴	0	13
北京市	2016-08-18	2.22	2	1	Mobike	0	1	7.41	1324.09	20391.4	0	4	0	0	0	0	1	0	0	1054.31	37	28	晴	179	17
北京市	2016-08-19	2.24	3	1	Mobike	0	1	7.41	1324.09	20391.4	0	5	0	0	0	0	0	1	0	1263.35	38	28	晴	1	26
北京市	2016-08-20	1.66	4	1	Mobike	0	0	7.41	1324.09	20391.4	0	6	0	0	0	0	0	0	1	867.95	37	27	雷阵雨	0	9
北京市	2016-08-21	1.51	5	1	Mobike	0	0	7.41	1324.09	20391.4	0	0	1	0	0	0	0	0	0	782.95	35	27	中雨	0	17
北京市	2016-08-22	1.96	6	1	Mobike	0	1	7.41	1324.09	20391.4	0	1	0	1	0	0	0	0	0	1183.3	36	27	多云	0	18
北京市	2016-08-23	2	7	1	Mobike	0	1	7.41	1324.09	20391.4	0	2	0	0	1	0	0	0	0	1203.16	35	27	阵雨	3	13
北京市	2016-08-24	1.92	8	1	Mobike	0	1	7.41	1324.09	20391.4	0	3	0	0	0	1	0	0	0	1211.28	35	27	多云	0	12
北京市	2016-08-25	2.21	9	1	Mobike	0	1	7.41	1324.09	20391.4	0	4	0	0	0	0	1	0	0	1213.36	35	26	晴	0	28
北京市	2016-08-26	2.13	10	1	Mobike	0	1	7.41	1324.09	20391.4	0	5	0	0	0	0	0	1	0	1262.19	34	25	阵雨	0	17
北京市	2016-08-27	1.72	11	1	Mobike	0	0	7.41	1324.09	20391.4	0	6	0	0	0	0	0	0	1	873.8	31	23	阴	0	20
北京市	2016-08-28	1.62	12	1	Mobike	0	0	7.41	1324.09	20391.4	0	0	1	0	0	0	0	0	0	800.46	31	21	多云	0	19
北京市	2016-08-29	1.98	13	1	Mobike	0	1	7.41	1324.09	20391.4	0	1	0	1	0	0	0	0	0	1176	32	21	晴	0	20
北京市	2016-08-30	2.03	14	1	Mobike	0	1	7.41	1324.09	20391.4	0	2	0	0	1	0	0	0	0	1175.84	32	21	晴	0	21
北京市	2016-08-31	2.01	15	1	Mobike	0	1	7.41	1324.09	20391.4	0	3	0	0	0	1	0	0	0	1153.1	33	21	晴	0	23
北京市	2016-09-01	2.22	16	1	Mobike	0	1	6.7	1324.09	20391.4	0	4	0	0	0	0	1	0	0	1152.43	33	23	阵雨	0	18
北京市	2016-09-02	2.11	17	1	Mobike	0	1	6.7	1324.09	20391.4	0	5	0	0	0	0	0	1	0	1206.23	34	22	晴	0	21
北京市	2016-09-03	1.66	18	1	Mobike	0	0	6.7	1324.09	20391.4	0	6	0	0	0	0	0	0	1		35	23	晴	0	15
北京市	2016-09-04	1.49	19	1	Mobike	0	0	6.7	1324.09	20391.4	0	0	1	0	0	0	0	0	0	740	32	24	多云	0	18
北京市	2016-09-05	2.26	20	1	Mobike	0	1	6.7	1324.09	20391.4	0	1	0	1	0	0	0	0	0	1167.4	30	24	阵雨	0	22
北京市	2016-09-06	2.24	21	1	Mobike	0	1	6.7	1324.09	20391.4	0	2	0	0	1	0	0	0	0	1159.87	28	23	阵雨	0	20
北京市	2016-09-07	2.26	22	1	Mobike	0	1	6.7	1324.09	20391.4	0	3	0	0	0	1	0	0	0	1167.57	27	21	小雨	92	18
北京市	2016-09-08	2.41	23	1	Mobike	0	1	6.7	1324.09	20391.4	0	4	0	0	0	0	1	0	0	1161	30	22	多云	13	12
北京市	2016-09-09	2.31	24	1	Mobike	0	1	6.7	1324.09	20391.4	0	5	0	0	0	0	0	1	0	1231.3	29	22	多云	0	17
北京市	2016-09-10	1.81	25	1	Mobike	0	0	6.7	1324.09	20391.4	0	6	0	0	0	0	0	0	1	843.25	28	22	阵雨	0	16
北京市	2016-09-11	1.68	26	1	Mobike	0	0	6.7	1324.09	20391.4	0	0	1	0	0	0	0	0	0	756.08	25	21	阵雨	35	24
北京市	2016-09-12	2.37	27	1	Mobike	0	1	6.7	1324.09	20391.4	0	1	0	1	0	0	0	0	0	1170.69	27	21	多云	0	13
北京市	2016-09-13	2.43	28	1	Mobike	0	1	6.7	1324.09	20391.4	0	2	0	0	1	0	0	0	0	1186.25	28	21	阵雨	0	14
北京市	2016-09-14	2.41	-27	1	OFO	0	1	6.7	1324.09	20391.4	0	3	0	0	0	1	0	0	0	1288.6	25	21	阵雨	0	21
北京市	2016-09-15	1.36	-26	1	OFO	0	0	6.7	1324.09	20391.4	1	4	0	0	0	0	1	0	0	824.63	25	22	大雨	0	16
北京市	2016-09-16	1.35	-25	1	OFO	0	0	6.7	1324.09	20391.4	1	5	0	0	0	0	0	1	0	756.38	27	23	中雨	0	20
北京市	2016-09-17	1.41	-24	1	OFO	0	0	6.7	1324.09	20391.4	1	6	0	0	0	0	0	0	1	765.47	27	22	阴	0	17
北京市	2016-09-18	2.14	-23	1	OFO	0	0	6.7	1324.09	20391.4	0	0	1	0	0	0	0	0	0		26	22	阵雨	102	14
北京市	2016-09-19	2.08	-22	1	OFO	0	1	6.7	1324.09	20391.4	0	1	0	1	0	0	0	0	0		27	20	阴	0	19
北京市	2016-09-20	2.11	-21	1	OFO	0	1	6.7	1324.09	20391.4	0	2	0	0	1	0	0	0	0	1163.03	26	19	多云	0	14
北京市	2016-09-21	2.08	-20	1	OFO	0	1	6.7	1324.09	20391.4	0	3	0	0	0	1	0	0	0	1161.86	26	19	多云	0	10
北京市	2016-09-22	2.11	-19	1	OFO	0	1	6.7	1324.09	20391.4	0	4	0	0	0	0	1	0	0	1156.35	27	20	多云	0	12
北京市	2016-09-23	2.08	-18	1	OFO	0	1	6.7	1324.09	20391.4	0	5	0	0	0	0	0	1	0	1221.41	29	20	多云	49	12
北京市	2016-09-24	1.71	-17	1	OFO	0	0	6.7	1324.09	20391.4	0	6	0	0	0	0	0	0	1	844.3	30	21	多云	37	15
北京市	2016-09-25	1.61	-16	1	OFO	0	0	6.7	1324.09	20391.4	0	0	1	0	0	0	0	0	0	783.9	30	21	晴	0	19
北京市	2016-09-26	2.37	-15	1	OFO	0	1	6.7	1324.09	20391.4	0	1	0	1	0	0	0	0	0	1147.41	31	24	多云	262	11
北京市	2016-09-27	2.29	-14	1	OFO	0	1	6.7	1324.09	20391.4	0	2	0	0	1	0	0	0	0	1176.15	28	23	阵雨	0	37
北京市	2016-09-28	2.29	-13	1	OFO	0	1	6.7	1324.09	20391.4	0	3	0	0	0	1	0	0	0	1196.48	28	22	中到大雨	0	21
北京市	2016-09-29	2.34	-12	1	OFO	0	1	6.7	1324.09	20391.4	0	4	0	0	0	0	1	0	0	1188.07	25	22	阵雨	0	14
北京市	2016-09-30	1.92	-11	1	OFO	0	1	6.7	1324.09	20391.4	0	5	0	0	0	0	0	1	0	1261.88	29	22	阵雨	0	17
北京市	2016-10-01	1.4	-10	1	OFO	0	0	7.03	1324.09	20391.4	1	6	0	0	0	0	0	0	1	839.07	30	23	阵雨	0	13
北京市	2016-10-02	1.31	-9	1	OFO	0	0	7.03	1324.09	20391.4	1	0	1	0	0	0	0	0	0	770.8	30	22	多云	0	10
北京市	2016-10-03	1.29	-8	1	OFO	0	0	7.03	1324.09	20391.4	1	1	0	1	0	0	0	0	0	754.97	27	21	阵雨	0	15
北京市	2016-10-04	1.33	-7	1	OFO	0	0	7.03	1324.09	20391.4	1	2	0	0	1	0	0	0	0	638.37	27	20	多云	64	40
北京市	2016-10-05	1.34	-6	1	OFO	0	0	7.03	1324.09	20391.4	1	3	0	0	0	1	0	0	0	723.72	27	21	多云	0	15
北京市	2016-10-06	1.47	-5	1	OFO	0	0	7.03	1324.09	20391.4	1	4	0	0	0	0	1	0	0	670	27	22	阵雨	123	22
北京市	2016-10-07	1.4	-4	1	OFO	0	0	7.03	1324.09	20391.4	1	5	0	0	0	0	0	1	0	615.11	23	20	阵雨	253	22
北京市	2016-10-08	2.41	-3	1	OFO	0	0	7.03	1324.09	20391.4	0	6	0	0	0	0	0	0	1	1079.18	22	17	小雨	0	27
北京市	2016-10-09	2.4	-2	1	OFO	0	0	7.03	1324.09	20391.4	0	0	1	0	0	0	0	0	0	1110.88	22	16	多云	0	14
北京市	2016-10-10	2.13	-1	1	OFO	0	1	7.03	1324.09	20391.4	0	1	0	1	0	0	0	0	0	1172.44	21	15	阴	0	13
北京市	2016-10-11	2.03	0	1	OFO	0	1	7.03	1324.09	20391.4	0	2	0	0	1	0	0	0	0		23	17	阴	0	21
北京市	2016-10-12	2.2	1	1	OFO	0	1	7.03	1324.09	20391.4	0	3	0	0	0	1	0	0	0	1181.37	25	18	多云	0	14
北京市	2016-10-13	2.12	2	1	OFO	0	1	7.03	1324.09	20391.4	0	4	0	0	0	0	1	0	0	1191.96	23	18	多云	0	9
北京市	2016-10-14	2.38	3	1	OFO	0	1	7.03	1324.09	20391.4	0	5	0	0	0	0	0	1	0	1242.11	22	19	小雨	0	11
北京市	2016-10-15	1.88	4	1	OFO	0	0	7.03	1324.09	20391.4	0	6	0	0	0	0	0	0	1	836.58	23	20	小雨	0	9
北京市	2016-10-16	1.72	5	1	OFO	0	0	7.03	1324.09	20391.4	0	0	1	0	0	0	0	0	0	823.58	26	20	小雨	3	18
北京市	2016-10-17	2.29	6	1	OFO	0	1	7.03	1324.09	20391.4	0	1	0	1	0	0	0	0	0	1220.37	24	20	小雨	0	18
北京市	2016-10-18	2.14	7	1	OFO	0	1	7.03	1324.09	20391.4	0	2	0	0	1	0	0	0	0	1207.45	24	20	小雨	0	15
北京市	2016-10-19	2.2	8	1	OFO	0	1	7.03	1324.09	20391.4	0	3	0	0	0	1	0	0	0	1204.66	24	20	小雨	0	10
北京市	2016-10-20	2.71	9	1	OFO	0	1	7.03	1324.09	20391.4	0	4	0	0	0	0	1	0	0	1204.55	25	21	阵雨	37	18
北京市	2016-10-21	3.27	10	1	OFO	0	1	7.03	1324.09	20391.4	0	5	0	0	0	0	0	1	0	1301.87	25	21	小雨	63	12
北京市	2016-10-22	1.9	11	1	OFO	0	0	7.03	1324.09	20391.4	0	6	0	0	0	0	0	0	1	901.84	23	20	暴雨	13	26
北京市	2016-10-23	1.79	12	1	OFO	1	0	7.03	1324.09	20391.4	0	0	1	0	0	0	0	0	0	858.17	23	17	阵雨	0	9
北京市	2016-10-24	2.29	13	1	OFO	0	1	7.03	1324.09	20391.4	0	1	0	1	0	0	0	0	0	1212.71	24	19	阴	1	12
北京市	2016-10-25	2.11	14	1	OFO	0	1	7.03	1324.09	20391.4	0	2	0	0	1	0	0	0	0	1213.89	23	19	阴	0	9
北京市	2016-10-26	2.25	15	1	OFO	1	1	7.03	1324.09	20391.4	0	3	0	0	0	1	0	0	0	1212.5	24	19	阵雨	0	19
北京市	2016-10-27	2.8	16	1	OFO	0	1	7.03	1324.09	20391.4	0	4	0	0	0	0	1	0	0	1196.99	24	18	阵雨	137	16
北京市	2016-10-28	2.46	17	1	OFO	1	1	7.03	1324.09	20391.4	0	5	0	0	0	0	0	1	0	1282.78	19	15	阵雨	7	23
北京市	2016-10-29	1.9	18	1	OFO	1	0	7.03	1324.09	20391.4	0	6	0	0	0	0	0	0	1	887.36	15	12	小雨	0	26
北京市	2016-10-30	1.7	19	1	OFO	1	0	7.03	1324.09	20391.4	0	0	1	0	0	0	0	0	0	804.01	18	14	多云	0	31
北京市	2016-10-31	2.34	20	1	OFO	1	1	7.03	1324.09	20391.4	0	1	0	1	0	0	0	0	0	1174.72	17	12	小雨	0	44
北京市	2016-11-01	2.16	21	1	OFO	1	1	7.56	1324.09	20391.4	0	2	0	0	1	0	0	0	0	1185.56	16	8	阴	0	13
北京市	2016-11-02	2.16	22	1	OFO	1	1	7.56	1324.09	20391.4	0	3	0	0	0	1	0	0	0	1184.89	17	10	多云	0	12
北京市	2016-11-03	2.07	23	1	OFO	1	1	7.56	1324.09	20391.4	0	4	0	0	0	0	1	0	0	1184.67	17	10	晴	0	15
北京市	2016-11-04	2.43	24	1	OFO	0	1	7.56	1324.09	20391.4	0	5	0	0	0	0	0	1	0	1267.86	21	11	晴	0	9
北京市	2016-11-05	1.71	25	1	OFO	1	0	7.56	1324.09	20391.4	0	6	0	0	0	0	0	0	1	842.5	24	14	晴	0	14
北京市	2016-11-06	1.7	26	1	OFO	1	0	7.56	1324.09	20391.4	0	0	1	0	0	0	0	0	0	777.79	25	15	多云	0	10
北京市	2016-11-07	2.22	27	1	OFO	1	1	7.56	1324.09	20391.4	0	1	0	1	0	0	0	0	0	1183.27	23	12	小雨	4	27
北京市	2016-11-08	2.09	28	1	OFO	1	1	7.56	1324.09	20391.4	0	2	0	0	1	0	0	0	0	1183.62	13	9	小雨	0	15
北京市	2016-11-09	2.09	29	1	OFO	1	1	7.56	1324.09	20391.4	0	3	0	0	0	1	0	0	0	1177.97	13	10	小雨	0	13
北京市	2016-11-10	2.04	30	1	OFO	1	1	7.56	1324.09	20391.4	0	4	0	0	0	0	1	0	0	1167.22	14	7	多云	6	12
北京市	2016-11-11	2.23	31	1	OFO	1	1	7.56	1324.09	20391.4	0	5	0	0	0	0	0	1	0	1256.34	18	9	晴	0	14
北京市	2016-11-12	1.81	32	1	OFO	1	0	7.56	1324.09	20391.4	0	6	0	0	0	0	0	0	1	836.55	18	11	小雨	0	14
北京市	2016-11-13	1.6	33	1	OFO	1	0	7.56	1324.09	20391.4	0	0	1	0	0	0	0	0	0	743.87	20	15	小雨	0	12
北京市	2016-11-15	2.09	35	1	OFO	1	1	7.56	1324.09	20391.4	0	2	0	0	1	0	0	0	0	1180.33	17	12	小雨	0	15
北京市	2016-11-16	2.11	36	1	OFO	1	1	7.56	1324.09	20391.4	0	3	0	0	0	1	0	0	0	1177.28	18	14	小雨	0	11
北京市	2016-11-17	1.93	37	1	OFO	0	1	7.56	1324.09	20391.4	0	4	0	0	0	0	1	0	0	1162.5	18	15	小雨	0	11
北京市	2016-11-18	2.41	38	1	OFO	0	1	7.56	1324.09	20391.4	0	5	0	0	0	0	0	1	0	1247.55	24	16	阴	0	12
北京市	2016-11-19	1.89	39	1	OFO	1	0	7.56	1324.09	20391.4	0	6	0	0	0	0	0	0	1	852.3	25	17	阴	2	23
北京市	2016-11-20	1.55	40	1	OFO	1	0	7.56	1324.09	20391.4	0	0	1	0	0	0	0	0	0	705.53	20	16	阵雨	4	23
北京市	2016-11-21	1.95	41	1	OFO	1	1	7.56	1324.09	20391.4	0	1	0	1	0	0	0	0	0	1187.54	19	16	阵雨	66	53
北京市	2016-11-22	2.19	42	1	OFO	1	1	7.56	1324.09	20391.4	0	2	0	0	1	0	0	0	0	1163.61	14	8	小雨	0	38
北京市	2016-11-23	2.25	43	1	OFO	1	1	7.56	1324.09	20391.4	0	3	0	0	0	1	0	0	0	1169.11	5	2	小雨	0	27
北京市	2016-11-24	2.13	44	1	OFO	1	1	7.56	1324.09	20391.4	0	4	0	0	0	0	1	0	0	1173.8	8	3	多云	0	14
北京市	2016-11-25	2.47	45	1	OFO	1	1	7.56	1324.09	20391.4	0	5	0	0	0	0	0	1	0	1247.25	9	7	阵雨	0	15
北京市	2016-11-26	1.75	46	1	OFO	1	0	7.56	1324.09	20391.4	0	6	0	0	0	0	0	0	1	805.3	9	4	小雨	0	11
北京市	2016-11-27	1.69	47	1	OFO	1	0	7.56	1324.09	20391.4	0	0	1	0	0	0	0	0	0	774.26	12	4	晴	0	24
北京市	2016-11-28	2.15	48	1	OFO	1	1	7.56	1324.09	20391.4	0	1	0	1	0	0	0	0	0	1280.73	13	6	晴	0	14
北京市	2016-11-29	2.01	49	1	OFO	1	1	7.56	1324.09	20391.4	0	2	0	0	1	0	0	0	0	1266.32	13	8	多云	0	14
北京市	2016-11-30	2.15	50	1	OFO	1	1	7.56	1324.09	20391.4	0	3	0	0	0	1	0	0	0	1166.1	15	7	阴	0	12
北京市	2016-12-01	2.17	51	1	OFO	1	1	6.81	1324.09	20391.4	0	4	0	0	0	0	1	0	0	1167.34	16	6	晴	0	15
北京市	2016-12-02	2.28	52	1	OFO	1	1	6.81	1324.09	20391.4	0	5	0	0	0	0	0	1	0	1238.9	14	7	晴	0	14
北京市	2016-12-03	1.63	53	1	OFO	1	0	6.81	1324.09	20391.4	0	6	0	0	0	0	0	0	1	797.86	16	9	多云	0	10
北京市	2016-12-04	1.51	54	1	OFO	1	0	6.81	1324.09	20391.4	0	0	1	0	0	0	0	0	0	725.87	17	8	多云	0	8
北京市	2016-12-05	2.17	55	1	OFO	1	1	6.81	1324.09	20391.4	0	1	0	1	0	0	0	0	0	1167.31	19	7	多云	0	21
北京市	2016-12-06	2.05	56	1	OFO	1	1	6.81	1324.09	20391.4	0	2	0	0	1	0	0	0	0	1164.62	12	4	多云	0	9
北京市	2016-12-07	2.07	57	1	OFO	1	1	6.81	1324.09	20391.4	0	3	0	0	0	1	0	0	0	1157.34	15	4	晴	0	19
北京市	2016-12-08	2.13	58	1	OFO	1	1	6.81	1324.09	20391.4	0	4	0	0	0	0	1	0	0	1128.27	16	6	晴	0	32
北京市	2016-12-09	2.28	59	1	OFO	1	1	6.81	1324.09	20391.4	0	5	0	0	0	0	0	1	0	1188.12	15	7	晴	0	20
北京市	2016-12-10	1.79	60	1	OFO	1	0	6.81	1324.09	20391.4	0	6	0	0	0	0	0	0	1	805.33	13	8	多云	0	11
北京市	2016-12-23	2.56	-60	1	Youon&Bluegogo	1	1	6.81	1324.09	20391.4	0	5	0	0	0	0	0	1	0	1230.39	12	3	多云	0	18
北京市	2016-12-24	1.95	-59	1	Youon&Bluegogo	1	0	6.81	1324.09	20391.4	0	6	0	0	0	0	0	0	1	849.7	12	6	多云	0	16
北京市	2016-12-25	1.55	-58	1	Youon&Bluegogo	1	0	6.81	1324.09	20391.4	0	0	1	0	0	0	0	0	0	734.57	15	11	阴	0	16
北京市	2016-12-26	2.05	-57	1	Youon&Bluegogo	1	1	6.81	1324.09	20391.4	0	1	0	1	0	0	0	0	0	1154.45	12	5	小雨	0	17
北京市	2016-12-27	2.16	-56	1	Youon&Bluegogo	1	1	6.81	1324.09	20391.4	0	2	0	0	1	0	0	0	0	1160.9	7	0	多云	0	21
北京市	2016-12-28	2.17	-55	1	Youon&Bluegogo	1	1	6.81	1324.09	20391.4	0	3	0	0	0	1	0	0	0	1155.84	8	2	晴	0	30
北京市	2016-12-29	2.08	-54	1	Youon&Bluegogo	1	1	6.81	1324.09	20391.4	0	4	0	0	0	0	1	0	0	1161.76	8	2	晴	0	21
北京市	2016-12-30	2.03	-53	1	Youon&Bluegogo	1	1	6.81	1324.09	20391.4	0	5	0	0	0	0	0	1	0	1214.69	11	3	多云	0	12
北京市	2016-12-31	1.48	-52	1	Youon&Bluegogo	1	0	6.81	1324.09	20391.4	1	6	0	0	0	0	0	0	1	794.26	14	5	晴	0	12
北京市	2017-01-01	1.33	-51	1	Youon&Bluegogo	1	0	6.83	1322.75	19878.5	1	0	1	0	0	0	0	0	0	696.8	17	7	晴	0	13
北京市	2017-01-02	1.4	-50	1	Youon&Bluegogo	1	0	6.83	1322.75	19878.5	1	1	0	1	0	0	0	0	0	723.6	16	8	多云	0	19
北京市	2017-01-03	1.82	-49	1	Youon&Bluegogo	1	1	6.83	1322.75	19878.5	0	2	0	0	1	0	0	0	0	1132.3	15	8	多云	0	11
北京市	2017-01-04	1.83	-48	1	Youon&Bluegogo	1	1	6.83	1322.75	19878.5	0	3	0	0	0	1	0	0	0	1141.02	15	11	小雨	0	12
北京市	2017-01-05	1.9	-47	1	Youon&Bluegogo	1	1	6.83	1322.75	19878.5	0	4	0	0	0	0	1	0	0	1132.6	13	11	小到中雨	0	17
北京市	2017-01-06	2.05	-46	1	Youon&Bluegogo	1	1	6.83	1322.75	19878.5	0	5	0	0	0	0	0	1	0	1179.3	12	10	小雨	0	11
北京市	2017-01-07	1.54	-45	1	Youon&Bluegogo	1	0	6.83	1322.75	19878.5	0	6	0	0	0	0	0	0	1	729.7	11	9	中雨	2	15
北京市	2017-01-08	1.55	-44	1	Youon&Bluegogo	1	0	6.83	1322.75	19878.5	0	0	1	0	0	0	0	0	0	712.67	12	5	多云	0	17
北京市	2017-01-09	2.32	-43	1	Youon&Bluegogo	1	1	6.83	1322.75	19878.5	0	1	0	1	0	0	0	0	0	1166.62	11	4	多云	0	35
北京市	2017-01-10	2.11	-42	1	Youon&Bluegogo	1	1	6.83	1322.75	19878.5	0	2	0	0	1	0	0	0	0	1177.5	9	4	多云	0	29
北京市	2017-01-11	2.11	-41	1	Youon&Bluegogo	1	1	6.83	1322.75	19878.5	0	3	0	0	0	1	0	0	0	1172.46	8	5	小雨	0	14
北京市	2017-01-12	2.14	-40	1	Youon&Bluegogo	1	1	6.83	1322.75	19878.5	0	4	0	0	0	0	1	0	0	1188.19	7	4	小雨	0	21
北京市	2017-01-13	2.22	-39	1	Youon&Bluegogo	1	1	6.83	1322.75	19878.5	0	5	0	0	0	0	0	1	0	1233.7	10	1	多云	0	37
北京市	2017-01-14	1.93	-38	1	Youon&Bluegogo	1	0	6.83	1322.75	19878.5	0	6	0	0	0	0	0	0	1	840.11	10	2	晴	0	17
北京市	2017-01-15	1.69	-37	1	Youon&Bluegogo	1	0	6.83	1322.75	19878.5	0	0	1	0	0	0	0	0	0	746.32	8	2	多云	0	15
北京市	2017-01-16	2.24	-36	1	Youon&Bluegogo	1	1	6.83	1322.75	19878.5	0	1	0	1	0	0	0	0	0	1176.73	9	2	多云	0	15
北京市	2017-01-17	2.01	-35	1	Youon&Bluegogo	1	1	6.83	1322.75	19878.5	0	2	0	0	1	0	0	0	0	1167.41	11	7	阴	0	12
北京市	2017-01-18	2.04	-34	1	Youon&Bluegogo	1	1	6.83	1322.75	19878.5	0	3	0	0	0	1	0	0	0	1163.37	8	6	小雨	0	13
北京市	2017-01-19	2.09	-33	1	Youon&Bluegogo	1	1	6.83	1322.75	19878.5	0	4	0	0	0	0	1	0	0	1135.29	8	0	小雨	0	37
北京市	2017-01-20	2.05	-32	1	Youon&Bluegogo	1	1	6.83	1322.75	19878.5	0	5	0	0	0	0	0	1	0	1134.67	6	-3	晴	0	23
北京市	2017-01-21	1.83	-31	1	Youon&Bluegogo	1	0	6.83	1322.75	19878.5	0	6	0	0	0	0	0	0	1	696.53	7	-1	多云	0	29
北京市	2017-01-22	2.03	-30	1	Youon&Bluegogo	1	0	6.83	1322.75	19878.5	0	0	1	0	0	0	0	0	0	893.36	8	-2	晴	0	20
北京市	2017-01-23	1.76	-29	1	Youon&Bluegogo	1	1	6.83	1322.75	19878.5	0	1	0	1	0	0	0	0	0	903.2	8	-1	晴	0	14
北京市	2017-01-24	1.53	-28	1	Youon&Bluegogo	1	1	6.83	1322.75	19878.5	0	2	0	0	1	0	0	0	0	791.13	9	3	多云	0	15
北京市	2017-01-25	1.37	-27	1	Youon&Bluegogo	1	1	6.83	1322.75	19878.5	0	3	0	0	0	1	0	0	0	628.85	10	2	阴	0	12
北京市	2017-01-26	1.21	-26	1	Youon&Bluegogo	1	1	6.83	1322.75	19878.5	0	4	0	0	0	0	1	0	0	428.95	13	3	晴	0	27
北京市	2017-01-27	1.1	-25	1	Youon&Bluegogo	1	0	6.83	1322.75	19878.5	1	5	0	0	0	0	0	1	0	193.78	13	5	多云	0	26
北京市	2017-01-28	1.09	-24	1	Youon&Bluegogo	1	0	6.83	1322.75	19878.5	1	6	0	0	0	0	0	0	1	253.87	17	7	多云	0	18
北京市	2017-01-29	1.11	-23	1	Youon&Bluegogo	1	0	6.83	1322.75	19878.5	1	0	1	0	0	0	0	0	0	315.6	20	4	多云	0	38
北京市	2017-01-30	1.14	-22	1	Youon&Bluegogo	1	0	6.83	1322.75	19878.5	1	1	0	1	0	0	0	0	0	427.07	8	0	多云	0	23
北京市	2017-01-31	1.13	-21	1	Youon&Bluegogo	1	0	6.83	1322.75	19878.5	1	2	0	0	1	0	0	0	0	460.43	8	3	多云	0	16
北京市	2017-02-01	1.15	-20	1	Youon&Bluegogo	1	0	7.85	1322.75	19878.5	1	3	0	0	0	1	0	0	0	475.88	7	2	阴	0	23
北京市	2017-02-02	1.16	-19	1	Youon&Bluegogo	1	0	7.85	1322.75	19878.5	1	4	0	0	0	0	1	0	0	496.33	8	4	多云	0	12
北京市	2017-02-03	1.24	-18	1	Youon&Bluegogo	1	1	7.85	1322.75	19878.5	0	5	0	0	0	0	0	1	0	711.89	12	7	阵雨	0	11
北京市	2017-02-04	1.34	-17	1	Youon&Bluegogo	1	0	7.85	1322.75	19878.5	0	6	0	0	0	0	0	0	1	734.62	11	6	小雨	0	15
北京市	2017-02-05	1.23	-16	1	Youon&Bluegogo	1	0	7.85	1322.75	19878.5	0	0	1	0	0	0	0	0	0	594.7	13	4	多云	0	21
北京市	2017-02-06	1.48	-15	1	Youon&Bluegogo	1	1	7.85	1322.75	19878.5	0	1	0	1	0	0	0	0	0	1001.74	12	3	晴	0	25
北京市	2017-02-07	1.42	-14	1	Youon&Bluegogo	1	1	7.85	1322.75	19878.5	0	2	0	0	1	0	0	0	0	1028.6	11	2	多云	0	14
北京市	2017-02-08	1.47	-13	1	Youon&Bluegogo	1	1	7.85	1322.75	19878.5	0	3	0	0	0	1	0	0	0	1049.5	7	0	雨夹雪	0	34
北京市	2017-02-09	1.53	-12	1	Youon&Bluegogo	1	1	7.85	1322.75	19878.5	0	4	0	0	0	0	1	0	0	1049.95	7	-1	多云	0	44
北京市	2017-02-10	1.57	-11	1	Youon&Bluegogo	1	1	7.85	1322.75	19878.5	0	5	0	0	0	0	0	1	0	1082.6	8	-1	多云	0	32
北京市	2017-02-11	1.3	-10	1	Youon&Bluegogo	1	0	7.85	1322.75	19878.5	0	6	0	0	0	0	0	0	1	730.98	9	0	晴	0	15
北京市	2017-02-12	1.32	-9	1	Youon&Bluegogo	1	0	7.85	1322.75	19878.5	0	0	1	0	0	0	0	0	0	679.66	11	0	晴	0	12
北京市	2017-02-13	1.73	-8	1	Youon&Bluegogo	1	1	7.85	1322.75	19878.5	0	1	0	1	0	0	0	0	0	1148.32	15	3	晴	0	15
北京市	2017-02-14	1.78	-7	1	Youon&Bluegogo	1	1	7.85	1322.75	19878.5	0	2	0	0	1	0	0	0	0	1222.18	17	5	晴	0	15
北京市	2017-02-15	1.61	-6	1	Youon&Bluegogo	1	1	7.85	1322.75	19878.5	0	3	0	0	0	1	0	0	0	1185.22	18	7	晴	0	10
北京市	2017-02-16	1.69	-5	1	Youon&Bluegogo	1	1	7.85	1322.75	19878.5	0	4	0	0	0	0	1	0	0	1176.94	19	9	小雨	0	38
北京市	2017-02-17	1.8	-4	1	Youon&Bluegogo	1	1	7.85	1322.75	19878.5	0	5	0	0	0	0	0	1	0	1241.25	15	6	小雨	0	30
北京市	2017-02-18	1.63	-3	1	Youon&Bluegogo	1	0	7.85	1322.75	19878.5	0	6	0	0	0	0	0	0	1	845.39	13	5	多云	0	18
北京市	2017-02-19	1.51	-2	1	Youon&Bluegogo	1	0	7.85	1322.75	19878.5	0	0	1	0	0	0	0	0	0	760.98	21	7	多云	0	34
北京市	2017-02-20	2.04	-1	1	Youon&Bluegogo	1	1	7.85	1322.75	19878.5	0	1	0	1	0	0	0	0	0	1204.69	19	6	小雨	0	37
北京市	2017-02-21	1.82	0	1	Youon&Bluegogo	1	1	7.85	1322.75	19878.5	0	2	0	0	1	0	0	0	0	1211.14	11	7	阴	38	21
北京市	2017-02-22	1.67	1	1	Youon&Bluegogo	1	1	7.85	1322.75	19878.5	0	3	0	0	0	1	0	0	0	1246.14	8	3	小雨	16	31
北京市	2017-02-23	2.09	2	1	Youon&Bluegogo	1	1	7.85	1322.75	19878.5	0	4	0	0	0	0	1	0	0	1222.47	7	2	阴	0	16
北京市	2017-02-24	2.04	3	1	Youon&Bluegogo	1	1	7.85	1322.75	19878.5	0	5	0	0	0	0	0	1	0	1284.86	9	2	多云	0	19
北京市	2017-02-25	1.69	4	1	Youon&Bluegogo	1	0	7.85	1322.75	19878.5	0	6	0	0	0	0	0	0	1	889.35	12	4	多云	0	16
北京市	2017-02-26	1.54	5	1	Youon&Bluegogo	1	0	7.85	1322.75	19878.5	0	0	1	0	0	0	0	0	0	819.13	15	4	晴	0	19
北京市	2017-02-27	2.17	6	1	Youon&Bluegogo	1	1	7.85	1322.75	19878.5	0	1	0	1	0	0	0	0	0	1215.34	16	5	晴	0	18
北京市	2017-02-28	1.92	7	1	Youon&Bluegogo	1	1	7.85	1322.75	19878.5	0	2	0	0	1	0	0	0	0	1225.34	17	6	多云	0	20
北京市	2017-03-01	1.96	8	1	Youon&Bluegogo	1	1	7.19	1322.75	19878.5	0	3	0	0	0	1	0	0	0	1201.68	17	4	多云	0	47
北京市	2017-03-02	1.92	9	1	Youon&Bluegogo	1	1	7.19	1322.75	19878.5	0	4	0	0	0	0	1	0	0	1201.98	13	2	晴	0	24
北京市	2017-03-03	1.94	10	1	Youon&Bluegogo	1	1	7.19	1322.75	19878.5	0	5	0	0	0	0	0	1	0	1275.2	15	6	多云	0	31
北京市	2017-03-05	1.46	12	1	Youon&Bluegogo	1	0	7.19	1322.75	19878.5	0	0	1	0	0	0	0	0	0	785.48
北京市	2017-03-06	2.14	13	1	Youon&Bluegogo	1	1	7.19	1322.75	19878.5	0	1	0	1	0	0	0	0	0	1207.01	12	3	多云	0	35
北京市	2017-03-07	1.96	14	1	Youon&Bluegogo	1	1	7.19	1322.75	19878.5	0	2	0	0	1	0	0	0	0	1226.66	15	4	晴	0	40
北京市	2017-03-08	1.96	15	1	Youon&Bluegogo	1	1	7.19	1322.75	19878.5	0	3	0	0	0	1	0	0	0	1254	17	6	晴	0	23
北京市	2017-03-09	1.94	16	1	Youon&Bluegogo	1	1	7.19	1322.75	19878.5	0	4	0	0	0	0	1	0	0	1206.46	19	9	多云	0	22
北京市	2017-03-10	1.98	17	1	Youon&Bluegogo	1	1	7.19	1322.75	19878.5	0	5	0	0	0	0	0	1	0	1271.54	18	10	阴	0	9
北京市	2017-03-11	1.59	18	1	Youon&Bluegogo	0	0	7.19	1322.75	19878.5	0	6	0	0	0	0	0	0	1	854.88	16	11	阴	0	17
北京市	2017-03-12	1.51	19	1	Youon&Bluegogo	1	0	7.19	1322.75	19878.5	0	0	1	0	0	0	0	0	0	791.14	15	7	小雨	0	37
北京市	2017-03-13	2.14	20	1	Youon&Bluegogo	1	1	7.19	1322.75	19878.5	0	1	0	1	0	0	0	0	0	1201.77	9	5	中雨	0	25
北京市	2017-03-14	1.9	21	1	Youon&Bluegogo	1	1	7.19	1322.75	19878.5	0	2	0	0	1	0	0	0	0	1212.29	13	3	晴	0	20
北京市	2017-03-15	1.89	22	1	Youon&Bluegogo	1	1	7.19	1322.75	19878.5	0	3	0	0	0	1	0	0	0	1217.58	15	7	多云	0	28
北京市	2017-03-16	1.9	23	1	Youon&Bluegogo	0	1	7.19	1322.75	19878.5	0	4	0	0	0	0	1	0	0	1212.68	13	7	阴	0	20
北京市	2017-03-17	2	24	1	Youon&Bluegogo	0	1	7.19	1322.75	19878.5	0	5	0	0	0	0	0	1	0	1279.64	15	9	多云	0	18
北京市	2017-03-18	1.68	25	1	Youon&Bluegogo	0	0	7.19	1322.75	19878.5	0	6	0	0	0	0	0	0	1	902	13	10	小雨	0	22
北京市	2017-03-19	1.48	26	1	Youon&Bluegogo	0	0	7.19	1322.75	19878.5	0	0	1	0	0	0	0	0	0	807.44	14	10	小雨	0	23
北京市	2017-03-20	2.3	27	1	Youon&Bluegogo	0	1	7.19	1322.75	19878.5	0	1	0	1	0	0	0	0	0	1202.55	13	10	小雨	3	24
北京市	2017-03-21	1.86	28	1	Youon&Bluegogo	0	1	7.19	1322.75	19878.5	0	2	0	0	1	0	0	0	0	1222.36	14	9	多云	0	19
北京市	2017-03-22	1.97	29	1	Youon&Bluegogo	0	1	7.19	1322.75	19878.5	0	3	0	0	0	1	0	0	0	1219.83	10	8	中雨	0	15
北京市	2017-03-23	2.22	30	1	Youon&Bluegogo	1	1	7.19	1322.75	19878.5	0	4	0	0	0	0	1	0	0	952.37	13	9	阴	33	22
北京市	2017-03-24	2.31	31	1	Youon&Bluegogo	1	1	7.19	1322.75	19878.5	0	5	0	0	0	0	0	1	0	1250.85	11	8	中雨	89	16
北京市	2017-03-25	1.69	32	1	Youon&Bluegogo	0	0	7.19	1322.75	19878.5	0	6	0	0	0	0	0	0	1	872.27	16	7	多云	0	24
北京市	2017-03-26	1.59	33	1	Youon&Bluegogo	0	0	7.19	1322.75	19878.5	0	0	1	0	0	0	0	0	0	842.43	19	6	晴	0	28
北京市	2017-03-27	2.29	34	1	Youon&Bluegogo	0	1	7.19	1322.75	19878.5	0	1	0	1	0	0	0	0	0	1248.11	21	10	晴	0	22
北京市	2017-03-28	1.93	35	1	Youon&Bluegogo	0	1	7.19	1322.75	19878.5	0	2	0	0	1	0	0	0	0	1238.98	22	12	多云	0	29
北京市	2017-03-29	1.94	36	1	Youon&Bluegogo	0	1	7.19	1322.75	19878.5	0	3	0	0	0	1	0	0	0	1231.98	20	12	多云	0	21
北京市	2017-03-30	1.93	37	1	Youon&Bluegogo	0	1	7.19	1322.75	19878.5	0	4	0	0	0	0	1	0	0	1220.83	13	9	中雨	0	23
北京市	2017-03-31	1.94	38	1	Youon&Bluegogo	0	1	7.19	1322.75	19878.5	0	5	0	0	0	0	0	1	0	1246.4	14	7	阴	0	25
北京市	2017-04-01	2.41	39	1	Youon&Bluegogo	0	0	8.44	1322.75	19878.5	0	6	0	0	0	0	0	0	1	1244.84	17	6	多云	0	25
北京市	2017-04-02	1.43	40	1	Youon&Bluegogo	0	0	8.44	1322.75	19878.5	1	0	1	0	0	0	0	0	0	954.49	22	10	晴	0	17
北京市	2017-04-03	1.33	41	1	Youon&Bluegogo	0	0	8.44	1322.75	19878.5	1	1	0	1	0	0	0	0	0	872.95	23	12	多云	0	23
北京市	2017-04-04	1.29	42	1	Youon&Bluegogo	0	0	8.44	1322.75	19878.5	1	2	0	0	1	0	0	0	0	764.56	25	15	多云	0	21
北京市	2017-04-05	1.75	43	1	Youon&Bluegogo	0	1	8.44	1322.75	19878.5	0	3	0	0	0	1	0	0	0	1182.09	26	16	阴	0	26
北京市	2017-04-06	1.85	44	1	Youon&Bluegogo	0	1	8.44	1322.75	19878.5	0	4	0	0	0	0	1	0	0	1193.17	27	18	中雨	0	10
北京市	2017-04-07	1.91	45	1	Youon&Bluegogo	0	1	8.44	1322.75	19878.5	0	5	0	0	0	0	0	1	0	1246.6	21	16	阵雨	0	19
北京市	2017-04-08	1.55	46	1	Youon&Bluegogo	0	0	8.44	1322.75	19878.5	0	6	0	0	0	0	0	0	1	577.21	26	14	多云	0	27
北京市	2017-04-09	1.48	47	1	Youon&Bluegogo	0	0	8.44	1322.75	19878.5	0	0	1	0	0	0	0	0	0	774.62	14	10	阵雨	0	21
北京市	2017-04-10	2	48	1	Youon&Bluegogo	0	1	8.44	1322.75	19878.5	0	1	0	1	0	0	0	0	0	1216.44	13	11	阵雨	0	23
北京市	2017-04-11	2.21	49	1	Youon&Bluegogo	0	1	8.44	1322.75	19878.5	0	2	0	0	1	0	0	0	0	1208.09	15	11	阴	0	33
北京市	2017-04-12	2	50	1	Youon&Bluegogo	0	1	8.44	1322.75	19878.5	0	3	0	0	0	1	0	0	0	1221.2	19	8	多云	0	23
北京市	2017-04-13	1.96	51	1	Youon&Bluegogo	0	1	8.44	1322.75	19878.5	0	4	0	0	0	0	1	0	0	1216.89	23	11	晴	0	23
北京市	2017-04-14	2.06	52	1	Youon&Bluegogo	0	1	8.44	1322.75	19878.5	0	5	0	0	0	0	0	1	0	1269.15	28	16	晴	0	20
北京市	2017-04-15	1.72	53	1	Youon&Bluegogo	1	0	8.44	1322.75	19878.5	0	6	0	0	0	0	0	0	1	916.5	31	17	多云	0	17
北京市	2017-04-16	1.52	54	1	Youon&Bluegogo	0	0	8.44	1322.75	19878.5	0	0	1	0	0	0	0	0	0	822	30	21	阵雨	0	22
北京市	2017-04-17	2	55	1	Youon&Bluegogo	0	1	8.44	1322.75	19878.5	0	1	0	1	0	0	0	0	0	1221.98	25	16	阵雨	0	27
北京市	2017-04-18	2.25	56	1	Youon&Bluegogo	0	1	8.44	1322.75	19878.5	0	2	0	0	1	0	0	0	0	1223.8	29	16	晴	0	40
北京市	2017-04-19	1.98	57	1	Youon&Bluegogo	0	1	8.44	1322.75	19878.5	0	3	0	0	0	1	0	0	0	1212.33	28	18	阵雨	0	17
北京市	2017-04-20	1.97	58	1	Youon&Bluegogo	0	1	8.44	1322.75	19878.5	0	4	0	0	0	0	1	0	0	1229.12	25	16	多云	0	16
北京市	2017-04-21	2.15	59	1	Youon&Bluegogo	0	1	8.44	1322.75	19878.5	0	5	0	0	0	0	0	1	0	1290.66	23	12	阴	0	29
北京市	2017-04-22	1.73	60	1	Youon&Bluegogo	0	0	8.44	1322.75	19878.5	0	6	0	0	0	0	0	0	1	897	23	12	晴	0	38
上海市	2016-02-22	1.97	-60	0	Mobike	0	1	15.74	3816.26	24756.5	0	1	0	1	0	0	0	0	0	887.5	8	5	中雨~小雨	192	29
上海市	2016-02-23	1.68	-59	0	Mobike	1	1	15.74	3816.26	24756.5	0	2	0	0	1	0	0	0	0	971.4	9	3	阴~多云	0	31
上海市	2016-02-24	1.76	-58	0	Mobike	1	1	15.74	3816.26	24756.5	0	3	0	0	0	1	0	0	0		9	2	晴	0	27
上海市	2016-02-25	1.77	-57	0	Mobike	0	1	15.74	3816.26	24756.5	0	4	0	0	0	0	1	0	0	1008.1	11	4	晴~多云	0	17
上海市	2016-02-26	1.84	-56	0	Mobike	0	1	15.74	3816.26	24756.5	0	5	0	0	0	0	0	1	0	1063.1	15	7	多云	0	18
上海市	2016-02-27	1.43	-55	0	Mobike	0	0	15.74	3816.26	24756.5	0	6	0	0	0	0	0	0	1	817.1	18	8	晴~多云	0	18
上海市	2016-02-28	1.32	-54	0	Mobike	0	0	15.74	3816.26	24756.5	0	0	1	0	0	0	0	0	0	733.8	20	5	多云	0	37
上海市	2016-02-29	1.86	-53	0	Mobike	1	1	15.74	3816.26	24756.5	0	1	0	1	0	0	0	0	0	1016.5	11	2	晴	0	31
上海市	2016-03-01	1.81	-52	0	Mobike	1	1	14.13	3816.26	24756.5	0	2	0	0	1	0	0	0	0	1023.9	11	3	晴~多云	0	24
上海市	2016-03-02	1.8	-51	0	Mobike	0	1	14.13	3816.26	24756.5	0	3	0	0	0	1	0	0	0	1033.1	16	7	多云	0	24
上海市	2016-03-03	1.77	-50	0	Mobike	0	1	14.13	3816.26	24756.5	0	4	0	0	0	0	1	0	0	1025.3	21	12	多云	0	18
上海市	2016-03-04	1.84	-49	0	Mobike	0	1	14.13	3816.26	24756.5	0	5	0	0	0	0	0	1	0	1082.6	23	15	多云~阴	0	32
上海市	2016-03-05	1.38	-48	0	Mobike	0	0	14.13	3816.26	24756.5	0	6	0	0	0	0	0	0	1	811.7	23	10	阵雨	0	34
上海市	2016-03-06	1.3	-47	0	Mobike	0	0	14.13	3816.26	24756.5	0	0	1	0	0	0	0	0	0	718.9	16	9	多云	0	26
上海市	2016-03-07	1.85	-46	0	Mobike	0	1	14.13	3816.26	24756.5	0	1	0	1	0	0	0	0	0	1030.9	19	10	多云~小雨	0	28
上海市	2016-03-08	2.42	-45	0	Mobike	0	1	14.13	3816.26	24756.5	0	2	0	0	1	0	0	0	0	1001	12	5	中雨	265	48
上海市	2016-03-09	1.84	-44	0	Mobike	0	1	14.13	3816.26	24756.5	0	3	0	0	0	1	0	0	0	1002.3	8	4	阴	140	49
上海市	2016-03-10	1.92	-43	0	Mobike	1	1	14.13	3816.26	24756.5	0	4	0	0	0	0	1	0	0		7	1	阴~多云	1	37
上海市	2016-03-11	1.9	-42	0	Mobike	1	1	14.13	3816.26	24756.5	0	5	0	0	0	0	0	1	0	1116	10	3	晴~多云	0	24
上海市	2016-03-12	1.42	-41	0	Mobike	0	0	14.13	3816.26	24756.5	0	6	0	0	0	0	0	0	1	832.8	13	6	多云~小雨	0	40
上海市	2016-03-13	1.3	-40	0	Mobike	0	0	14.13	3816.26	24756.5	0	0	1	0	0	0	0	0	0	680.9	10	5	小雨~多云	1	27
上海市	2016-03-14	1.86	-39	0	Mobike	0	1	14.13	3816.26	24756.5	0	1	0	1	0	0	0	0	0	1031.8	13	5	晴~多云	0	32
上海市	2016-03-15	1.85	-38	0	Mobike	0	1	14.13	3816.26	24756.5	0	2	0	0	1	0	0	0	0	1057.5	13	7	多云~阴	0	28
上海市	2016-03-16	1.89	-37	0	Mobike	0	1	14.13	3816.26	24756.5	0	3	0	0	0	1	0	0	0	1067.8	18	10	多云	0	23
上海市	2016-03-17	1.88	-36	0	Mobike	0	1	14.13	3816.26	24756.5	0	4	0	0	0	0	1	0	0	1040.5	18	12	阴~小雨	0	25
上海市	2016-03-18	1.91	-35	0	Mobike	0	1	14.13	3816.26	24756.5	0	5	0	0	0	0	0	1	0	1091	19	12	小雨	33	16
上海市	2016-03-19	1.5	-34	0	Mobike	0	0	14.13	3816.26	24756.5	0	6	0	0	0	0	0	0	1	805.5	17	9	阴~多云	0	17
上海市	2016-03-20	1.32	-33	0	Mobike	0	0	14.13	3816.26	24756.5	0	0	1	0	0	0	0	0	0	771.5	18	9	多云	0	21
上海市	2016-03-21	1.87	-32	0	Mobike	0	1	14.13	3816.26	24756.5	0	1	0	1	0	0	0	0	0	1041.3	15	10	多云~阴	0	29
上海市	2016-03-22	1.82	-31	0	Mobike	0	1	14.13	3816.26	24756.5	0	2	0	0	1	0	0	0	0	1026.4	16	10	小雨	0	25
上海市	2016-03-23	1.85	-30	0	Mobike	0	1	14.13	3816.26	24756.5	0	3	0	0	0	1	0	0	0	1037.6	12	7	阴	0	39
上海市	2016-03-24	1.88	-29	0	Mobike	0	1	14.13	3816.26	24756.5	0	4	0	0	0	0	1	0	0	1043.2	11	6	多云	0	49
上海市	2016-03-25	1.98	-28	0	Mobike	0	1	14.13	3816.26	24756.5	0	5	0	0	0	0	0	1	0	1107.2	13	5	多云	0	26
上海市	2016-03-26	1.5	-27	0	Mobike	0	0	14.13	3816.26	24756.5	0	6	0	0	0	0	0	0	1	856.4	15	8	多云	0	16
上海市	2016-03-27	1.33	-26	0	Mobike	0	0	14.13	3816.26	24756.5	0	0	1	0	0	0	0	0	0	777	17	9	多云~晴	0	33
上海市	2016-03-28	1.91	-25	0	Mobike	0	1	14.13	3816.26	24756.5	0	1	0	1	0	0	0	0	0	1049.2	20	11	晴~多云	0	20
上海市	2016-03-29	1.86	-24	0	Mobike	0	1	14.13	3816.26	24756.5	0	2	0	0	1	0	0	0	0	1060	22	14	多云~阴	0	24
上海市	2016-03-30	1.86	-23	0	Mobike	0	1	14.13	3816.26	24756.5	0	3	0	0	0	1	0	0	0	1035.5	20	12	小雨	0	28
上海市	2016-03-31	1.95	-22	0	Mobike	0	1	14.13	3816.26	24756.5	0	4	0	0	0	0	1	0	0	1019.8	16	11	小雨~多云	53	8
上海市	2016-04-01	1.94	-21	0	Mobike	0	1	14.14	3816.26	24756.5	0	5	0	0	0	0	0	1	0	1129.9	22	11	多云	0	20
上海市	2016-04-02	1.37	-20	0	Mobike	0	0	14.14	3816.26	24756.5	1	6	0	0	0	0	0	0	1	717.5	20	14	雷阵雨~大雨	102	26
上海市	2016-04-03	1.25	-19	0	Mobike	0	0	14.14	3816.26	24756.5	1	0	1	0	0	0	0	0	0	612.6	17	12	阵雨~阴	40	30
上海市	2016-04-04	1.26	-18	0	Mobike	0	0	14.14	3816.26	24756.5	1	1	0	1	0	0	0	0	0	754.8	18	11	多云	2	21
上海市	2016-04-05	1.76	-17	0	Mobike	0	1	14.14	3816.26	24756.5	0	2	0	0	1	0	0	0	0	1009.8	18	13	阴~中雨	0	32
上海市	2016-04-06	2.06	-16	0	Mobike	0	1	14.14	3816.26	24756.5	0	3	0	0	0	1	0	0	0	945.3	18	13	中雨~大雨	239	30
上海市	2016-04-07	2.02	-15	0	Mobike	0	1	14.14	3816.26	24756.5	0	4	0	0	0	0	1	0	0	996.7	17	12	小雨~多云	229	23
上海市	2016-04-08	1.95	-14	0	Mobike	0	1	14.14	3816.26	24756.5	0	5	0	0	0	0	0	1	0	1109.4	21	14	多云	0	15
上海市	2016-04-09	1.43	-13	0	Mobike	0	0	14.14	3816.26	24756.5	0	6	0	0	0	0	0	0	1	819.4	23	14	多云~阴	0	22
上海市	2016-04-10	1.32	-12	0	Mobike	0	0	14.14	3816.26	24756.5	0	0	1	0	0	0	0	0	0	735.1	22	14	多云	0	17
上海市	2016-04-11	1.95	-11	0	Mobike	0	1	14.14	3816.26	24756.5	0	1	0	1	0	0	0	0	0	1047.5	21	14	多云~小雨	0	34
上海市	2016-04-12	2	-10	0	Mobike	0	1	14.14	3816.26	24756.5	0	2	0	0	1	0	0	0	0	1015.3	18	15	小雨~阴	30	19
上海市	2016-04-13	1.83	-9	0	Mobike	0	1	14.14	3816.26	24756.5	0	3	0	0	0	1	0	0	0	1050.3	25	15	多云	0	20
上海市	2016-04-14	1.84	-8	0	Mobike	0	1	14.14	3816.26	24756.5	0	4	0	0	0	0	1	0	0	1045.8	26	15	多云	0	15
上海市	2016-04-15	1.99	-7	0	Mobike	0	1	14.14	3816.26	24756.5	0	5	0	0	0	0	0	1	0	1117.9	22	16	多云~小雨	0	38
上海市	2016-04-16	1.46	-6	0	Mobike	0	0	14.14	3816.26	24756.5	0	6	0	0	0	0	0	0	1	703.5	21	15	中雨~阴	182	60
上海市	2016-04-17	1.37	-5	0	Mobike	0	0	14.14	3816.26	24756.5	0	0	1	0	0	0	0	0	0	812.2	22	13	多云~小雨	0	31
上海市	2016-04-18	1.95	-4	0	Mobike	0	1	14.14	3816.26	24756.5	0	1	0	1	0	0	0	0	0	1076.3	20	13	多云	8	26
上海市	2016-04-19	1.93	-3	0	Mobike	0	1	14.14	3816.26	24756.5	0	2	0	0	1	0	0	0	0	1089.3	22	15	多云~阴	0	31
上海市	2016-04-20	2.02	-2	0	Mobike	0	1	14.14	3816.26	24756.5	0	3	0	0	0	1	0	0	0	998.4	20	16	中雨~大雨	30	32
上海市	2016-04-21	1.98	-1	0	Mobike	0	1	14.14	3816.26	24756.5	0	4	0	0	0	0	1	0	0	1035.8	23	16	小雨~多云	203	24
上海市	2016-04-22	1.89	0	1	Mobike	0	1	14.14	3816.26	24756.5	0	5	0	0	0	0	0	1	0	1111.2	27	16	多云~中雨	0	20
上海市	2016-04-23	1.51	1	1	Mobike	0	0	14.14	3816.26	24756.5	0	6	0	0	0	0	0	0	1	697.9	17	14	中雨~小雨	279	38
上海市	2016-04-24	1.33	2	1	Mobike	0	0	14.14	3816.26	24756.5	0	0	1	0	0	0	0	0	0	741.6	19	14	阴	0	24
上海市	2016-04-25	2.01	3	1	Mobike	0	1	14.14	3816.26	24756.5	0	1	0	1	0	0	0	0	0	1031.5	18	14	小雨	14	17
上海市	2016-04-26	2.05	4	1	Mobike	0	1	14.14	3816.26	24756.5	0	2	0	0	1	0	0	0	0	1021.1	18	14	中雨	44	22
上海市	2016-04-27	1.92	5	1	Mobike	0	1	14.14	3816.26	24756.5	0	3	0	0	0	1	0	0	0	1053.7	16	13	阴	20	44
上海市	2016-04-28	1.9	6	1	Mobike	0	1	14.14	3816.26	24756.5	0	4	0	0	0	0	1	0	0	1083.1	22	14	多云	5	32
上海市	2016-04-29	2	7	1	Mobike	0	1	14.14	3816.26	24756.5	0	5	0	0	0	0	0	1	0	1152.3	26	16	晴	0	15
上海市	2016-04-30	1.39	8	1	Mobike	0	0	14.14	3816.26	24756.5	1	6	0	0	0	0	0	0	1	884	28	17	晴	0	31
上海市	2016-05-01	1.24	9	1	Mobike	0	0	14.28	3816.26	24756.5	1	0	1	0	0	0	0	0	0	874.8	28	19	多云~阵雨	0	31
上海市	2016-05-02	1.22	10	1	Mobike	0	0	14.28	3816.26	24756.5	1	1	0	1	0	0	0	0	0	689	25	20	中雨~小雨	1	26
上海市	2016-05-03	1.73	11	1	Mobike	0	1	14.28	3816.26	24756.5	0	2	0	0	1	0	0	0	0	1020	26	17	晴	56	48
上海市	2016-05-04	1.78	12	1	Mobike	0	1	14.28	3816.26	24756.5	0	3	0	0	0	1	0	0	0	1044	29	20	晴~阴	0	20
上海市	2016-05-05	1.9	13	1	Mobike	0	1	14.28	3816.26	24756.5	0	4	0	0	0	0	1	0	0	1012.9	25	20	中雨	38	26
上海市	2016-05-06	1.92	14	1	Mobike	0	1	14.28	3816.26	24756.5	0	5	0	0	0	0	0	1	0	1102	28	18	多云	16	22
上海市	2016-05-07	1.54	15	1	Mobike	0	0	14.28	3816.26	24756.5	0	6	0	0	0	0	0	0	1	791.2	22	16	阵雨~中雨	4	35
上海市	2016-05-08	1.32	16	1	Mobike	0	0	14.28	3816.26	24756.5	0	0	1	0	0	0	0	0	0	675.5	20	16	小雨~阵雨	0	30
上海市	2016-05-09	1.95	17	1	Mobike	0	1	14.28	3816.26	24756.5	0	1	0	1	0	0	0	0	0	1020	21	16	小雨	47	19
上海市	2016-05-10	1.89	18	1	Mobike	0	1	14.28	3816.26	24756.5	0	2	0	0	1	0	0	0	0	1036.1	19	15	小雨~多云	168	29
上海市	2016-05-11	1.9	19	1	Mobike	0	1	14.28	3816.26	24756.5	0	3	0	0	0	1	0	0	0	1084.3	25	17	晴	0	20
上海市	2016-05-12	1.9	20	1	Mobike	0	1	14.28	3816.26	24756.5	0	4	0	0	0	0	1	0	0	1075	28	19	晴	0	26
上海市	2016-05-13	1.91	21	1	Mobike	0	1	14.28	3816.26	24756.5	0	5	0	0	0	0	0	1	0	1119.8	22	18	多云	1	27
上海市	2016-05-14	1.4	22	1	Mobike	0	0	14.28	3816.26	24756.5	0	6	0	0	0	0	0	0	1	840.5	24	18	阴~多云	2	31
上海市	2016-05-15	1.42	23	1	Mobike	0	0	14.28	3816.26	24756.5	0	0	1	0	0	0	0	0	0	684	26	15	中雨	139	36
上海市	2016-05-16	1.87	24	1	Mobike	0	1	14.28	3816.26	24756.5	0	1	0	1	0	0	0	0	0	1052.6	24	15	晴	44	27
上海市	2016-05-17	1.88	25	1	Mobike	0	1	14.28	3816.26	24756.5	0	2	0	0	1	0	0	0	0	1065	26	16	晴~多云	0	20
上海市	2016-05-18	1.9	26	1	Mobike	0	1	14.28	3816.26	24756.5	0	3	0	0	0	1	0	0	0	1076	26	17	多云	0	24
上海市	2016-05-19	1.89	27	1	Mobike	0	1	14.28	3816.26	24756.5	0	4	0	0	0	0	1	0	0	1074.8	25	19	多云~阴	0	32
上海市	2016-05-20	2.11	28	1	Mobike	0	1	14.28	3816.26	24756.5	0	5	0	0	0	0	0	1	0	1107.6	24	20	小雨~中雨	13	41
上海市	2016-05-21	1.54	29	1	Mobike	0	0	14.28	3816.26	24756.5	0	6	0	0	0	0	0	0	1	689.5	21	18	中雨~小雨	302	34
上海市	2016-05-22	1.31	30	1	Mobike	0	0	14.28	3816.26	24756.5	0	0	1	0	0	0	0	0	0	722.9	24	19	阴	0	23
上海市	2016-05-23	2.1	31	1	Mobike	0	1	14.28	3816.26	24756.5	0	1	0	1	0	0	0	0	0	1049.4	26	20	多云~小雨	0	15
上海市	2016-05-24	2.03	32	1	Mobike	0	1	14.28	3816.26	24756.5	0	2	0	0	1	0	0	0	0	1062.7	24	19	小雨~多云	4	22
上海市	2016-05-25	1.96	33	1	Mobike	0	1	14.28	3816.26	24756.5	0	3	0	0	0	1	0	0	0	1063	28	21	多云~小雨	0	27
上海市	2016-05-26	2	34	1	Mobike	0	1	14.28	3816.26	24756.5	0	4	0	0	0	0	1	0	0	1017.4	25	20	小雨~中雨	17	17
上海市	2016-05-27	2.14	35	1	Mobike	0	1	14.28	3816.26	24756.5	0	5	0	0	0	0	0	1	0	1048.2	22	19	中雨~小雨	182	22
上海市	2016-05-28	1.55	36	1	Mobike	0	0	14.28	3816.26	24756.5	0	6	0	0	0	0	0	0	1	681.5	22	19	大雨~中雨	210	17
上海市	2016-05-29	1.4	37	1	Mobike	0	0	14.28	3816.26	24756.5	0	0	1	0	0	0	0	0	0	652.3	23	19	小雨~阴	349	16
上海市	2016-05-30	1.89	38	1	Mobike	0	1	14.28	3816.26	24756.5	0	1	0	1	0	0	0	0	0	1046.9	26	20	阴	0	21
上海市	2016-05-31	1.92	39	1	Mobike	0	1	14.28	3816.26	24756.5	0	2	0	0	1	0	0	0	0	1027.3	27	20	阵雨~暴雨	2	22
上海市	2016-06-01	1.96	40	1	Mobike	0	1	14.26	3816.26	24756.5	0	3	0	0	0	1	0	0	0	993.8	22	18	小雨~多云	374	35
上海市	2016-06-02	1.89	41	1	Mobike	0	1	14.26	3816.26	24756.5	0	4	0	0	0	0	1	0	0	1055.5	26	20	多云~小雨	0	26
上海市	2016-06-03	2.21	42	1	Mobike	0	1	14.26	3816.26	24756.5	0	5	0	0	0	0	0	1	0	1024	21	17	中雨~小雨	164	33
上海市	2016-06-04	1.4	43	1	Mobike	0	0	14.26	3816.26	24756.5	0	6	0	0	0	0	0	0	1	754.5	25	19	阴~多云	17	44
上海市	2016-06-05	1.34	44	1	Mobike	0	0	14.26	3816.26	24756.5	0	0	1	0	0	0	0	0	0	732	25	20	多云	3	26
上海市	2016-06-06	1.81	45	1	Mobike	0	1	14.26	3816.26	24756.5	0	1	0	1	0	0	0	0	0	1034.5	27	20	多云~雷阵雨	0	28
上海市	2016-06-07	1.8	46	1	Mobike	0	1	14.26	3816.26	24756.5	0	2	0	0	1	0	0	0	0	1030.6	26	21	小雨~雷阵雨	3	23
上海市	2016-06-08	2.12	47	1	Mobike	0	1	14.26	3816.26	24756.5	0	3	0	0	0	1	0	0	0	1091.2	26	21	小雨	12	20
上海市	2016-06-09	1.28	48	1	Mobike	0	0	14.26	3816.26	24756.5	1	4	0	0	0	0	1	0	0	743.3	25	21	阴~多云	5	22
上海市	2016-06-10	1.26	49	1	Mobike	0	0	14.26	3816.26	24756.5	1	5	0	0	0	0	0	1	0	764.1	27	22	多云~阴	0	26
上海市	2016-06-11	1.27	50	1	Mobike	0	0	14.26	3816.26	24756.5	1	6	0	0	0	0	0	0	1	699.3	30	23	阵雨	1	16
上海市	2016-06-12	1.89	51	1	Mobike	1	0	14.26	3816.26	24756.5	0	0	1	0	0	0	0	0	0	838.3	24	21	大雨~小雨	550	22
上海市	2016-06-13	1.8	52	1	Mobike	0	1	14.26	3816.26	24756.5	0	1	0	1	0	0	0	0	0	1043	28	21	多云	3	14
上海市	2016-06-14	1.9	53	1	Mobike	0	1	14.26	3816.26	24756.5	0	2	0	0	1	0	0	0	0	1049.8	31	23	晴~多云	0	25
上海市	2016-06-15	1.95	54	1	Mobike	0	1	14.26	3816.26	24756.5	0	3	0	0	0	1	0	0	0	1039.5	32	22	雷阵雨~阵雨	61	19
上海市	2016-06-16	1.8	55	1	Mobike	0	1	14.26	3816.26	24756.5	0	4	0	0	0	0	1	0	0	1052.2	26	21	小雨~多云	6	19
上海市	2016-06-17	1.86	56	1	Mobike	0	1	14.26	3816.26	24756.5	0	5	0	0	0	0	0	1	0	1099.4	31	23	晴~多云	0	30
上海市	2016-06-18	1.41	57	1	Mobike	0	0	14.26	3816.26	24756.5	0	6	0	0	0	0	0	0	1	800.3	30	24	多云~雷阵雨	0	28
上海市	2016-06-19	1.37	58	1	Mobike	0	0	14.26	3816.26	24756.5	0	0	1	0	0	0	0	0	0	707	32	25	阴~阵雨	2	34
上海市	2016-06-20	2.13	59	1	Mobike	0	1	14.26	3816.26	24756.5	0	1	0	1	0	0	0	0	0	1021.3	29	25	雷阵雨~阴	335	28
上海市	2016-06-21	1.85	60	1	Mobike	0	1	14.26	3816.26	24756.5	0	2	0	0	1	0	0	0	0	1072	32	25	多云	0	17
上海市	2016-08-11	1.82	-60	1	OFO	0	1	15.13	3816.26	24756.5	0	4	0	0	0	0	1	0	0	1038.2	35	28	多云	0	25
上海市	2016-08-12	1.81	-59	1	OFO	0	1	15.13	3816.26	24756.5	0	5	0	0	0	0	0	1	0	1068	34	28	多云	0	29
上海市	2016-08-13	1.43	-58	1	OFO	1	0	15.13	3816.26	24756.5	0	6	0	0	0	0	0	0	1	753.2	35	28	多云	0	30
上海市	2016-08-14	1.32	-57	1	OFO	1	0	15.13	3816.26	24756.5	0	0	1	0	0	0	0	0	0	681.6	36	28	多云	0	28
上海市	2016-08-15	1.83	-56	1	OFO	1	1	15.13	3816.26	24756.5	0	1	0	1	0	0	0	0	0	1039.6	35	28	晴	0	30
上海市	2016-08-16	1.84	-55	1	OFO	1	1	15.13	3816.26	24756.5	0	2	0	0	1	0	0	0	0	1042	35	28	多云	0	22
上海市	2016-08-17	1.8	-54	1	OFO	1	1	15.13	3816.26	24756.5	0	3	0	0	0	1	0	0	0	1043.5	35	28	多云	0	27
上海市	2016-08-18	1.87	-53	1	OFO	1	1	15.13	3816.26	24756.5	0	4	0	0	0	0	1	0	0	1051.3	36	28	多云	0	24
上海市	2016-08-19	1.86	-52	1	OFO	1	1	15.13	3816.26	24756.5	0	5	0	0	0	0	0	1	0	1062	36	29	晴	0	24
上海市	2016-08-20	1.44	-51	1	OFO	1	0	15.13	3816.26	24756.5	0	6	0	0	0	0	0	0	1	742.5	37	28	雷阵雨	3	19
上海市	2016-08-21	1.36	-50	1	OFO	1	0	15.13	3816.26	24756.5	0	0	1	0	0	0	0	0	0	684.9	35	28	雷阵雨	0	23
上海市	2016-08-22	1.85	-49	1	OFO	1	1	15.13	3816.26	24756.5	0	1	0	1	0	0	0	0	0	1041	35	28	多云	2	25
上海市	2016-08-23	1.85	-48	1	OFO	0	1	15.13	3816.26	24756.5	0	2	0	0	1	0	0	0	0	1053.4	34	26	多云	0	29
上海市	2016-08-24	1.88	-47	1	OFO	0	1	15.13	3816.26	24756.5	0	3	0	0	0	1	0	0	0	1043.8	34	26	晴	0	25
上海市	2016-08-25	1.83	-46	1	OFO	0	1	15.13	3816.26	24756.5	0	4	0	0	0	0	1	0	0	1038	35	27	多云	0	19
上海市	2016-08-26	1.93	-45	1	OFO	0	1	15.13	3816.26	24756.5	0	5	0	0	0	0	0	1	0	1063.1	34	26	阵雨	0	38
上海市	2016-08-27	1.48	-44	1	OFO	0	0	15.13	3816.26	24756.5	0	6	0	0	0	0	0	0	1	759.7	31	23	多云	0	36
上海市	2016-08-28	1.34	-43	1	OFO	0	0	15.13	3816.26	24756.5	0	0	1	0	0	0	0	0	0	698	30	22	多云	0	32
上海市	2016-08-29	1.81	-42	1	OFO	0	1	15.13	3816.26	24756.5	0	1	0	1	0	0	0	0	0	1030	31	23	多云	0	28
上海市	2016-08-30	1.83	-41	1	OFO	0	1	15.13	3816.26	24756.5	0	2	0	0	1	0	0	0	0	1031.4	31	23	晴	0	33
上海市	2016-08-31	1.84	-40	1	OFO	0	1	15.13	3816.26	24756.5	0	3	0	0	0	1	0	0	0	1026	34	25	晴	0	24
上海市	2016-09-01	1.98	-39	1	OFO	0	1	13.86	3816.26	24756.5	0	4	0	0	0	0	1	0	0	1032.3	33	26	多云	0	22
上海市	2016-09-02	2.05	-38	1	OFO	0	1	13.86	3816.26	24756.5	0	5	0	0	0	0	0	1	0	1075.9	34	25	晴	0	26
上海市	2016-09-03	1.47	-37	1	OFO	0	0	13.86	3816.26	24756.5	0	6	0	0	0	0	0	0	1		35	25	晴	0	14
上海市	2016-09-04	1.33	-36	1	OFO	0	0	13.86	3816.26	24756.5	0	0	1	0	0	0	0	0	0	672	33	25	多云	0	18
上海市	2016-09-05	1.95	-35	1	OFO	0	1	13.86	3816.26	24756.5	0	1	0	1	0	0	0	0	0	1032.7	30	25	小雨	0	17
上海市	2016-09-06	1.96	-34	1	OFO	0	1	13.86	3816.26	24756.5	0	2	0	0	1	0	0	0	0	1027	27	22	阵雨	5	17
上海市	2016-09-07	2.26	-33	1	OFO	0	1	13.86	3816.26	24756.5	0	3	0	0	0	1	0	0	0	991.5	24	20	小雨	299	17
上海市	2016-09-08	1.97	-32	1	OFO	0	1	13.86	3816.26	24756.5	0	4	0	0	0	0	1	0	0	1050.7	29	22	多云	0	16
上海市	2016-09-09	2.09	-31	1	OFO	0	1	13.86	3816.26	24756.5	0	5	0	0	0	0	0	1	0	1115	31	23	多云	0	17
上海市	2016-09-10	1.55	-30	1	OFO	0	0	13.86	3816.26	24756.5	0	6	0	0	0	0	0	0	1	824.5	29	24	阴	0	22
上海市	2016-09-11	1.56	-29	1	OFO	0	0	13.86	3816.26	24756.5	0	0	1	0	0	0	0	0	0	693.1	26	23	小雨	40	8
上海市	2016-09-12	2.08	-28	1	OFO	0	1	13.86	3816.26	24756.5	0	1	0	1	0	0	0	0	0	1052.5	29	23	多云	0	27
上海市	2016-09-13	2.13	-27	1	OFO	0	1	13.86	3816.26	24756.5	0	2	0	0	1	0	0	0	0	1059.7	30	23	多云	0	27
上海市	2016-09-14	2.6	-26	1	OFO	0	1	13.86	3816.26	24756.5	0	3	0	0	0	1	0	0	0	1088.6	24	22	中雨	244	19
上海市	2016-09-15	1.33	-25	1	OFO	0	0	13.86	3816.26	24756.5	1	4	0	0	0	0	1	0	0	624.8	26	23	大雨	459	30
上海市	2016-09-16	1.32	-24	1	OFO	1	0	13.86	3816.26	24756.5	1	5	0	0	0	0	0	1	0	610.8	27	23	阵雨	1275	32
上海市	2016-09-17	1.32	-23	1	OFO	0	0	13.86	3816.26	24756.5	1	6	0	0	0	0	0	0	1	693.5	27	23	阵雨	2	30
上海市	2016-09-18	1.72	-22	1	OFO	0	0	13.86	3816.26	24756.5	0	0	1	0	0	0	0	0	0		28	23	阵雨	1	44
上海市	2016-09-19	1.9	-21	1	OFO	0	1	13.86	3816.26	24756.5	0	1	0	1	0	0	0	0	0		27	21	小雨	0	37
上海市	2016-09-20	1.97	-20	1	OFO	0	1	13.86	3816.26	24756.5	0	2	0	0	1	0	0	0	0	1041.6	26	20	多云	0	27
上海市	2016-09-21	1.96	-19	1	OFO	0	1	13.86	3816.26	24756.5	0	3	0	0	0	1	0	0	0	1036.6	27	20	多云	4	21
上海市	2016-09-22	1.89	-18	1	OFO	0	1	13.86	3816.26	24756.5	0	4	0	0	0	0	1	0	0	1036.1	27	21	多云	0	18
上海市	2016-09-23	2.06	-17	1	OFO	0	1	13.86	3816.26	24756.5	0	5	0	0	0	0	0	1	0	1100.1	27	21	多云	0	14
上海市	2016-09-24	1.51	-16	1	OFO	0	0	13.86	3816.26	24756.5	0	6	0	0	0	0	0	0	1	816.8	28	22	多云	0	28
上海市	2016-09-25	1.43	-15	1	OFO	0	0	13.86	3816.26	24756.5	0	0	1	0	0	0	0	0	0	741.8	29	23	多云	0	24
上海市	2016-09-26	2.02	-14	1	OFO	0	1	13.86	3816.26	24756.5	0	1	0	1	0	0	0	0	0	1042.5	31	24	多云	0	22
上海市	2016-09-27	1.99	-13	1	OFO	0	1	13.86	3816.26	24756.5	0	2	0	0	1	0	0	0	0	1034.7	30	25	阵雨	3	27
上海市	2016-09-28	2.18	-12	1	OFO	0	1	13.86	3816.26	24756.5	0	3	0	0	0	1	0	0	0	1008.4	28	22	中雨	257	50
上海市	2016-09-29	2.39	-11	1	OFO	0	1	13.86	3816.26	24756.5	0	4	0	0	0	0	1	0	0	1004.8	25	22	大雨	218	47
上海市	2016-09-30	1.97	-10	1	OFO	0	1	13.86	3816.26	24756.5	0	5	0	0	0	0	0	1	0	1089	28	23	阵雨	109	19
上海市	2016-10-01	1.37	-9	1	OFO	0	0	12.42	3816.26	24756.5	1	6	0	0	0	0	0	0	1	748.6	29	24	阵雨	2	17
上海市	2016-10-02	1.26	-8	1	OFO	0	0	12.42	3816.26	24756.5	1	0	1	0	0	0	0	0	0	745.6	32	24	多云	34	26
上海市	2016-10-03	1.24	-7	1	OFO	0	0	12.42	3816.26	24756.5	1	1	0	1	0	0	0	0	0	684.7	26	22	阴	146	18
上海市	2016-10-04	1.29	-6	1	OFO	0	0	12.42	3816.26	24756.5	1	2	0	0	1	0	0	0	0	714.7	26	22	阴	22	29
上海市	2016-10-05	1.26	-5	1	OFO	0	0	12.42	3816.26	24756.5	1	3	0	0	0	1	0	0	0	697.7	27	22	多云	0	23
上海市	2016-10-06	1.3	-4	1	OFO	0	0	12.42	3816.26	24756.5	1	4	0	0	0	0	1	0	0	688.4	26	22	小雨	16	38
上海市	2016-10-07	1.29	-3	1	OFO	0	0	12.42	3816.26	24756.5	1	5	0	0	0	0	0	1	0	643.2	25	20	小雨	38	20
上海市	2016-10-08	1.96	-2	1	OFO	0	0	12.42	3816.26	24756.5	0	6	0	0	0	0	0	0	1	919.7	22	17	小雨	353	44
上海市	2016-10-09	1.72	-1	1	OFO	0	0	12.42	3816.26	24756.5	0	0	1	0	0	0	0	0	0	975.1	22	18	多云	0	38
上海市	2016-10-10	1.89	0	1	OFO	0	1	12.42	3816.26	24756.5	0	1	0	1	0	0	0	0	0	1036.4	22	18	多云	0	33
上海市	2016-10-11	1.95	1	1	OFO	0	1	12.42	3816.26	24756.5	0	2	0	0	1	0	0	0	0		25	19	阴	0	25
上海市	2016-10-12	1.91	2	1	OFO	0	1	12.42	3816.26	24756.5	0	3	0	0	0	1	0	0	0	1054	23	19	阴	16	30
上海市	2016-10-13	1.93	3	1	OFO	0	1	12.42	3816.26	24756.5	0	4	0	0	0	0	1	0	0	1043.7	23	19	阴	0	26
上海市	2016-10-14	1.98	4	1	OFO	0	1	12.42	3816.26	24756.5	0	5	0	0	0	0	0	1	0	1098.3	23	19	小雨	24	28
上海市	2016-10-15	1.47	5	1	OFO	0	0	12.42	3816.26	24756.5	0	6	0	0	0	0	0	0	1	808.4	25	21	阴	0	25
上海市	2016-10-16	1.4	6	1	OFO	0	0	12.42	3816.26	24756.5	0	0	1	0	0	0	0	0	0	742.4	26	20	阴	0	17
上海市	2016-10-17	1.92	7	1	OFO	0	1	12.42	3816.26	24756.5	0	1	0	1	0	0	0	0	0	1052.7	25	20	阴	0	22
上海市	2016-10-18	1.93	8	1	OFO	0	1	12.42	3816.26	24756.5	0	2	0	0	1	0	0	0	0	1064	25	20	阴	0	22
上海市	2016-10-19	2.05	9	1	OFO	0	1	12.42	3816.26	24756.5	0	3	0	0	0	1	0	0	0	1060.6	24	20	小雨	17	22
上海市	2016-10-20	2.14	10	1	OFO	0	1	12.42	3816.26	24756.5	0	4	0	0	0	0	1	0	0	1037	23	20	阵雨	114	26
上海市	2016-10-21	2.37	11	1	OFO	1	1	12.42	3816.26	24756.5	0	5	0	0	0	0	0	1	0	1065	21	0	中雨	465	40
上海市	2016-10-22	1.59	12	1	OFO	0	0	12.42	3816.26	24756.5	0	6	0	0	0	0	0	0	1	651.2	23	19	大雨	464	43
上海市	2016-10-23	1.4	13	1	OFO	0	0	12.42	3816.26	24756.5	0	0	1	0	0	0	0	0	0	718.5	23	18	阴	370	26
上海市	2016-10-24	1.96	14	1	OFO	0	1	12.42	3816.26	24756.5	0	1	0	1	0	0	0	0	0	1055	24	20	阴	0	15
上海市	2016-10-25	2	15	1	OFO	0	1	12.42	3816.26	24756.5	0	2	0	0	1	0	0	0	0	1061.3	22	18	阴	0	22
上海市	2016-10-26	2.32	16	1	OFO	1	1	12.42	3816.26	24756.5	0	3	0	0	0	1	0	0	0	1008.3	21	19	大雨	638	27
上海市	2016-10-27	2.04	17	1	OFO	0	1	12.42	3816.26	24756.5	0	4	0	0	0	0	1	0	0	1038.6	22	18	阵雨	160	25
上海市	2016-10-28	2.14	18	1	OFO	0	1	12.42	3816.26	24756.5	0	5	0	0	0	0	0	1	0	1122.8	20	15	小雨	3	37
上海市	2016-10-29	1.53	19	1	OFO	0	0	12.42	3816.26	24756.5	0	6	0	0	0	0	0	0	1	807	17	13	阴	4	32
上海市	2016-10-30	1.4	20	1	OFO	0	0	12.42	3816.26	24756.5	0	0	1	0	0	0	0	0	0	764	18	14	阴	0	18
上海市	2016-10-31	2.09	21	1	OFO	0	1	12.42	3816.26	24756.5	0	1	0	1	0	0	0	0	0	1034.8	17	13	小雨	74	22
上海市	2016-11-01	1.94	22	1	OFO	0	1	15.74	3816.26	24756.5	0	2	0	0	1	0	0	0	0	1062	16	10	多云	0	39
上海市	2016-11-02	1.88	23	1	OFO	0	1	15.74	3816.26	24756.5	0	3	0	0	0	1	0	0	0	1069	17	10	晴	0	17
上海市	2016-11-03	1.87	24	1	OFO	0	1	15.74	3816.26	24756.5	0	4	0	0	0	0	1	0	0	1068	18	12	晴	0	13
上海市	2016-11-04	1.94	25	1	OFO	0	1	15.74	3816.26	24756.5	0	5	0	0	0	0	0	1	0	1130.9	20	13	晴	0	13
上海市	2016-11-05	1.48	26	1	OFO	0	0	15.74	3816.26	24756.5	0	6	0	0	0	0	0	0	1	819.9	23	15	晴	0	17
上海市	2016-11-06	1.38	27	1	OFO	0	0	15.74	3816.26	24756.5	0	0	1	0	0	0	0	0	0	740.8	23	16	多云	0	16
上海市	2016-11-07	2.09	28	1	OFO	0	1	15.74	3816.26	24756.5	0	1	0	1	0	0	0	0	0	1045.3	23	14	小雨	118	17
上海市	2016-11-08	2.09	29	1	OFO	0	1	15.74	3816.26	24756.5	0	2	0	0	1	0	0	0	0	1023.8	13	10	小雨	170	55
上海市	2016-11-09	1.86	30	1	OFO	0	1	15.74	3816.26	24756.5	0	3	0	0	0	1	0	0	0	1050.5	14	11	阴	0	35
上海市	2016-11-10	1.87	31	1	OFO	0	1	15.74	3816.26	24756.5	0	4	0	0	0	0	1	0	0	1057.7	15	9	小雨	0	22
上海市	2016-11-11	1.99	32	1	OFO	0	1	15.74	3816.26	24756.5	0	5	0	0	0	0	0	1	0	1139.1	19	10	晴	0	14
上海市	2016-11-12	1.45	33	1	OFO	0	0	15.74	3816.26	24756.5	0	6	0	0	0	0	0	0	1	798.8	21	14	多云	0	28
上海市	2016-11-13	1.35	34	1	OFO	0	0	15.74	3816.26	24756.5	0	0	1	0	0	0	0	0	0	691.4	20	15	小雨	6	10
上海市	2016-11-15	1.86	36	1	OFO	0	1	15.74	3816.26	24756.5	0	2	0	0	1	0	0	0	0	1050.6	18	11	多云	0	31
上海市	2016-11-16	1.96	37	1	OFO	0	1	15.74	3816.26	24756.5	0	3	0	0	0	1	0	0	0	1047.4	18	14	多云	4	12
上海市	2016-11-17	2.1	38	1	OFO	0	1	15.74	3816.26	24756.5	0	4	0	0	0	0	1	0	0	1019.3	18	16	小雨	66	18
上海市	2016-11-18	1.88	39	1	OFO	0	1	15.74	3816.26	24756.5	0	5	0	0	0	0	0	1	0	1108	24	17	阴	14	19
上海市	2016-11-19	1.45	40	1	OFO	1	0	15.74	3816.26	24756.5	0	6	0	0	0	0	0	0	1	788.1	17	0	小雨	0	11
上海市	2016-11-20	1.39	41	1	OFO	0	0	15.74	3816.26	24756.5	0	0	1	0	0	0	0	0	0	706.9	20	16	阵雨	30	27
上海市	2016-11-21	2.09	42	1	OFO	0	1	15.74	3816.26	24756.5	0	1	0	1	0	0	0	0	0	1035.6	21	15	小雨	30	22
上海市	2016-11-22	2.14	43	1	OFO	0	1	15.74	3816.26	24756.5	0	2	0	0	1	0	0	0	0	1045.1	13	7	小雨	11	42
上海市	2016-11-23	2.19	44	1	OFO	0	1	15.74	3816.26	24756.5	0	3	0	0	0	1	0	0	0	1041.4	8	4	小雨	33	46
上海市	2016-11-24	1.92	45	1	OFO	1	1	15.74	3816.26	24756.5	0	4	0	0	0	0	1	0	0	1063.6	9	3	多云	13	33
上海市	2016-11-25	1.92	46	1	OFO	0	1	15.74	3816.26	24756.5	0	5	0	0	0	0	0	1	0	1118.2	11	8	阴	0	18
上海市	2016-11-26	1.53	47	1	OFO	0	0	15.74	3816.26	24756.5	0	6	0	0	0	0	0	0	1	701.7	11	6	小雨	185	37
上海市	2016-11-27	1.4	48	1	OFO	0	0	15.74	3816.26	24756.5	0	0	1	0	0	0	0	0	0	756.8	12	7	多云	1	26
上海市	2016-11-28	1.9	49	1	OFO	0	1	15.74	3816.26	24756.5	0	1	0	1	0	0	0	0	0	1051.6	13	9	晴	0	24
上海市	2016-11-29	1.81	50	1	OFO	0	1	15.74	3816.26	24756.5	0	2	0	0	1	0	0	0	0	1053.2	13	9	阴	0	17
上海市	2016-11-30	1.85	51	1	OFO	0	1	15.74	3816.26	24756.5	0	3	0	0	0	1	0	0	0	1049.9	15	8	阴	0	23
上海市	2016-12-01	1.85	52	1	OFO	0	1	16.94	3816.26	24756.5	0	4	0	0	0	0	1	0	0	1057.6	14	8	多云	0	21
上海市	2016-12-02	1.94	53	1	OFO	0	1	16.94	3816.26	24756.5	0	5	0	0	0	0	0	1	0	1128	14	9	多云	0	22
上海市	2016-12-03	1.49	54	1	OFO	0	0	16.94	3816.26	24756.5	0	6	0	0	0	0	0	0	1	828.6	15	9	多云	0	10
上海市	2016-12-04	1.35	55	1	OFO	0	0	16.94	3816.26	24756.5	0	0	1	0	0	0	0	0	0	718.4	16	8	阴	6	14
上海市	2016-12-05	1.87	56	1	OFO	0	1	16.94	3816.26	24756.5	0	1	0	1	0	0	0	0	0	1042.9	18	8	多云	0	17
上海市	2016-12-06	1.86	57	1	OFO	0	1	16.94	3816.26	24756.5	0	2	0	0	1	0	0	0	0	1042.4	11	5	多云	0	24
上海市	2016-12-07	1.8	58	1	OFO	0	1	16.94	3816.26	24756.5	0	3	0	0	0	1	0	0	0	1043	14	8	晴	0	15
上海市	2016-12-08	1.78	59	1	OFO	0	1	16.94	3816.26	24756.5	0	4	0	0	0	0	1	0	0	1043	16	8	晴	0	11
上海市	2016-12-09	1.83	60	1	OFO	0	1	16.94	3816.26	24756.5	0	5	0	0	0	0	0	1	0	1114.6	15	8	晴	0	20
上海市	2016-12-23	1.8	-60	1	Youon&Bluegogo	0	1	16.94	3816.26	24756.5	0	5	0	0	0	0	0	1	0	1119.5	10	5	多云	0	31
上海市	2016-12-24	1.52	-59	1	Youon&Bluegogo	0	0	16.94	3816.26	24756.5	0	6	0	0	0	0	0	0	1	859.7	11	8	阴	0	28
上海市	2016-12-25	1.47	-58	1	Youon&Bluegogo	0	0	16.94	3816.26	24756.5	0	0	1	0	0	0	0	0	0	695	11	8	阴	90	34
上海市	2016-12-26	2.05	-57	1	Youon&Bluegogo	0	1	16.94	3816.26	24756.5	0	1	0	1	0	0	0	0	0	1005.1	12	5	小雨	295	26
上海市	2016-12-27	1.77	-56	1	Youon&Bluegogo	1	1	16.94	3816.26	24756.5	0	2	0	0	1	0	0	0	0	1034.6	6	1	阴	1	36
上海市	2016-12-28	1.77	-55	1	Youon&Bluegogo	1	1	16.94	3816.26	24756.5	0	3	0	0	0	1	0	0	0	1043.6	6	2	阴	0	28
上海市	2016-12-29	1.79	-54	1	Youon&Bluegogo	1	1	16.94	3816.26	24756.5	0	4	0	0	0	0	1	0	0	1051.2	7	3	多云	0	35
上海市	2016-12-30	1.8	-53	1	Youon&Bluegogo	0	1	16.94	3816.26	24756.5	0	5	0	0	0	0	0	1	0	1113.5	9	4	多云	0	12
上海市	2016-12-31	1.35	-52	1	Youon&Bluegogo	0	0	16.94	3816.26	24756.5	1	6	0	0	0	0	0	0	1	851.9	13	6	晴	0	14
上海市	2017-01-01	1.24	-51	1	Youon&Bluegogo	0	0	15.09	3814.1	24798.3	1	0	1	0	0	0	0	0	0	768.7	14	9	多云	0	17
上海市	2017-01-02	1.24	-50	1	Youon&Bluegogo	0	0	15.09	3814.1	24798.3	1	1	0	1	0	0	0	0	0	675.5	15	8	多云	0	16
上海市	2017-01-03	1.74	-49	1	Youon&Bluegogo	0	1	15.09	3814.1	24798.3	0	2	0	0	1	0	0	0	0	1014	14	8	晴	0	14
上海市	2017-01-04	1.73	-48	1	Youon&Bluegogo	0	1	15.09	3814.1	24798.3	0	3	0	0	0	1	0	0	0	1015.3	15	11	小雨	0	19
上海市	2017-01-05	2.12	-47	1	Youon&Bluegogo	0	1	15.09	3814.1	24798.3	0	4	0	0	0	0	1	0	0	991	12	10	中雨	189	31
上海市	2017-01-06	1.99	-46	1	Youon&Bluegogo	0	1	15.09	3814.1	24798.3	0	5	0	0	0	0	0	1	0	1067.3	14	11	小雨	47	25
上海市	2017-01-07	1.46	-45	1	Youon&Bluegogo	0	0	15.09	3814.1	24798.3	0	6	0	0	0	0	0	0	1	665.5	14	8	小雨	352	30
上海市	2017-01-08	1.3	-44	1	Youon&Bluegogo	0	0	15.09	3814.1	24798.3	0	0	1	0	0	0	0	0	0	661	10	5	小雨	1	41
上海市	2017-01-09	1.89	-43	1	Youon&Bluegogo	0	1	15.09	3814.1	24798.3	0	1	0	1	0	0	0	0	0	1053.7	8	4	多云	7	28
上海市	2017-01-10	1.82	-42	1	Youon&Bluegogo	0	1	15.09	3814.1	24798.3	0	2	0	0	1	0	0	0	0	1056.7	9	6	多云	0	23
上海市	2017-01-11	1.81	-41	1	Youon&Bluegogo	0	1	15.09	3814.1	24798.3	0	3	0	0	0	1	0	0	0	1043	9	5	小雨	0	20
上海市	2017-01-12	1.82	-40	1	Youon&Bluegogo	1	1	15.09	3814.1	24798.3	0	4	0	0	0	0	1	0	0	1054.7	7	3	小雨	0	24
上海市	2017-01-13	1.81	-39	1	Youon&Bluegogo	1	1	15.09	3814.1	24798.3	0	5	0	0	0	0	0	1	0	1113.4	10	2	晴	0	24
上海市	2017-01-14	1.47	-38	1	Youon&Bluegogo	1	0	15.09	3814.1	24798.3	0	6	0	0	0	0	0	0	1	810.8	8	3	多云	0	27
上海市	2017-01-15	1.35	-37	1	Youon&Bluegogo	1	0	15.09	3814.1	24798.3	0	0	1	0	0	0	0	0	0	739.3	7	2	多云	0	27
上海市	2017-01-16	1.82	-36	1	Youon&Bluegogo	0	1	15.09	3814.1	24798.3	0	1	0	1	0	0	0	0	0	1083.1	8	4	多云	0	22
上海市	2017-01-17	1.81	-35	1	Youon&Bluegogo	0	1	15.09	3814.1	24798.3	0	2	0	0	1	0	0	0	0	1084.3	11	7	阴	0	18
上海市	2017-01-18	1.93	-34	1	Youon&Bluegogo	0	1	15.09	3814.1	24798.3	0	3	0	0	0	1	0	0	0	1063.8	9	7	小雨	19	29
上海市	2017-01-19	1.7	-33	1	Youon&Bluegogo	1	1	15.09	3814.1	24798.3	0	4	0	0	0	0	1	0	0	1050	9	0	阴	4	20
上海市	2017-01-20	1.88	-32	1	Youon&Bluegogo	1	1	15.09	3814.1	24798.3	0	5	0	0	0	0	0	1	0	1068.2	4	-1	晴	0	39
上海市	2017-01-21	1.42	-31	1	Youon&Bluegogo	1	0	15.09	3814.1	24798.3	0	6	0	0	0	0	0	0	1	714.3	6	0	晴	0	18
上海市	2017-01-22	1.55	-30	1	Youon&Bluegogo	1	0	15.09	3814.1	24798.3	0	0	1	0	0	0	0	0	0	867	6	0	晴	0	36
上海市	2017-01-23	1.5	-29	1	Youon&Bluegogo	1	1	15.09	3814.1	24798.3	0	1	0	1	0	0	0	0	0	916.2	7	1	晴	0	27
上海市	2017-01-24	1.43	-28	1	Youon&Bluegogo	1	1	15.09	3814.1	24798.3	0	2	0	0	1	0	0	0	0	847.9	9	2	多云	0	17
上海市	2017-01-25	1.33	-27	1	Youon&Bluegogo	0	1	15.09	3814.1	24798.3	0	3	0	0	0	1	0	0	0	731	10	4	多云	0	26
上海市	2017-01-26	1.2	-26	1	Youon&Bluegogo	0	1	15.09	3814.1	24798.3	0	4	0	0	0	0	1	0	0	574.3	12	5	晴	0	16
上海市	2017-01-27	1.09	-25	1	Youon&Bluegogo	0	0	15.09	3814.1	24798.3	1	5	0	0	0	0	0	1	0	313.1	10	6	多云	0	26
上海市	2017-01-28	1.1	-24	1	Youon&Bluegogo	0	0	15.09	3814.1	24798.3	1	6	0	0	0	0	0	0	1	427.87	15	8	多云	0	24
上海市	2017-01-29	1.11	-23	1	Youon&Bluegogo	0	0	15.09	3814.1	24798.3	1	0	1	0	0	0	0	0	0	485.9	20	4	多云	0	26
上海市	2017-01-30	1.1	-22	1	Youon&Bluegogo	1	0	15.09	3814.1	24798.3	1	1	0	1	0	0	0	0	0	449.8	6	2	多云	10	47
上海市	2017-01-31	1.11	-21	1	Youon&Bluegogo	1	0	15.09	3814.1	24798.3	1	2	0	0	1	0	0	0	0	483.8	6	3	多云	0	17
上海市	2017-02-01	1.12	-20	1	Youon&Bluegogo	0	0	14.23	3814.1	24798.3	1	3	0	0	0	1	0	0	0	484.4	7	4	多云	0	31
上海市	2017-02-02	1.13	-19	1	Youon&Bluegogo	0	0	14.23	3814.1	24798.3	1	4	0	0	0	0	1	0	0	519.3	8	5	多云	0	23
上海市	2017-02-03	1.24	-18	1	Youon&Bluegogo	0	1	14.23	3814.1	24798.3	0	5	0	0	0	0	0	1	0	687.3	9	7	小雨	4	11
上海市	2017-02-04	1.28	-17	1	Youon&Bluegogo	0	0	14.23	3814.1	24798.3	0	6	0	0	0	0	0	0	1	719.4	10	6	小雨	34	13
上海市	2017-02-05	1.16	-16	1	Youon&Bluegogo	0	0	14.23	3814.1	24798.3	0	0	1	0	0	0	0	0	0	586.3	10	4	阴	0	25
上海市	2017-02-06	1.4	-15	1	Youon&Bluegogo	0	1	14.23	3814.1	24798.3	0	1	0	1	0	0	0	0	0	953.8	10	4	晴	0	28
上海市	2017-02-07	1.4	-14	1	Youon&Bluegogo	0	1	14.23	3814.1	24798.3	0	2	0	0	1	0	0	0	0	977.9	9	5	阴	0	27
上海市	2017-02-08	1.61	-13	1	Youon&Bluegogo	1	1	14.23	3814.1	24798.3	0	3	0	0	0	1	0	0	0	939.5	6	0	小雨	58	27
上海市	2017-02-09	1.48	-12	1	Youon&Bluegogo	1	1	14.23	3814.1	24798.3	0	4	0	0	0	0	1	0	0	980	5	-1	小雪	6	48
上海市	2017-02-10	1.52	-11	1	Youon&Bluegogo	1	1	14.23	3814.1	24798.3	0	5	0	0	0	0	0	1	0	1030.6	6	-1	晴	0	39
上海市	2017-02-11	1.24	-10	1	Youon&Bluegogo	1	0	14.23	3814.1	24798.3	0	6	0	0	0	0	0	0	1	715.4	8	1	晴	0	24
上海市	2017-02-12	1.23	-9	1	Youon&Bluegogo	1	0	14.23	3814.1	24798.3	0	0	1	0	0	0	0	0	0	675.4	11	2	晴	0	8
上海市	2017-02-13	1.6	-8	1	Youon&Bluegogo	0	1	14.23	3814.1	24798.3	0	1	0	1	0	0	0	0	0	1057	13	4	晴	0	14
上海市	2017-02-14	1.68	-7	1	Youon&Bluegogo	0	1	14.23	3814.1	24798.3	0	2	0	0	1	0	0	0	0	1117.5	15	5	晴	0	12
上海市	2017-02-15	1.62	-6	1	Youon&Bluegogo	0	1	14.23	3814.1	24798.3	0	3	0	0	0	1	0	0	0	1079	16	7	晴	0	22
上海市	2017-02-16	1.67	-5	1	Youon&Bluegogo	0	1	14.23	3814.1	24798.3	0	4	0	0	0	0	1	0	0	1065	17	9	阵雨	0	26
上海市	2017-02-17	1.75	-4	1	Youon&Bluegogo	0	1	14.23	3814.1	24798.3	0	5	0	0	0	0	0	1	0	1098.8	10	5	小雨	4	34
上海市	2017-02-18	1.35	-3	1	Youon&Bluegogo	0	0	14.23	3814.1	24798.3	0	6	0	0	0	0	0	0	1	809.1	12	6	多云	3	22
上海市	2017-02-19	1.27	-2	1	Youon&Bluegogo	0	0	14.23	3814.1	24798.3	0	0	1	0	0	0	0	0	0	738.5	18	8	多云	0	42
上海市	2017-02-20	1.8	-1	1	Youon&Bluegogo	0	1	14.23	3814.1	24798.3	0	1	0	1	0	0	0	0	0	1048.8	14	5	小雨	0	50
上海市	2017-02-21	1.75	0	1	Youon&Bluegogo	0	1	14.23	3814.1	24798.3	0	2	0	0	1	0	0	0	0	1064	11	6	阴	0	40
上海市	2017-02-22	1.88	1	1	Youon&Bluegogo	0	1	14.23	3814.1	24798.3	0	3	0	0	0	1	0	0	0	1035	9	5	小雨	96	46
上海市	2017-02-23	1.73	2	1	Youon&Bluegogo	1	1	14.23	3814.1	24798.3	0	4	0	0	0	0	1	0	0	1069.9	7	2	阴	1	48
上海市	2017-02-24	1.79	3	1	Youon&Bluegogo	1	1	14.23	3814.1	24798.3	0	5	0	0	0	0	0	1	0	1146	9	2	多云	0	28
上海市	2017-02-25	1.36	4	1	Youon&Bluegogo	0	0	14.23	3814.1	24798.3	0	6	0	0	0	0	0	0	1	832	12	4	多云	0	13
上海市	2017-02-26	1.27	5	1	Youon&Bluegogo	0	0	14.23	3814.1	24798.3	0	0	1	0	0	0	0	0	0	753.1	14	6	多云	0	20
上海市	2017-02-27	1.84	6	1	Youon&Bluegogo	0	1	14.23	3814.1	24798.3	0	1	0	1	0	0	0	0	0	1082	14	7	晴	0	16
上海市	2017-02-28	1.78	7	1	Youon&Bluegogo	0	1	14.23	3814.1	24798.3	0	2	0	0	1	0	0	0	0	1093.4	15	7	晴	0	23
上海市	2017-03-01	1.86	8	1	Youon&Bluegogo	1	1	16.42	3814.1	24798.3	0	3	0	0	0	1	0	0	0	1086.9	16	3	阴	0	32
上海市	2017-03-02	1.81	9	1	Youon&Bluegogo	1	1	16.42	3814.1	24798.3	0	4	0	0	0	0	1	0	0	1082	10	3	晴	0	34
上海市	2017-03-03	1.79	10	1	Youon&Bluegogo	0	1	16.42	3814.1	24798.3	0	5	0	0	0	0	0	1	0	1155.9	13	6	晴	0	21
上海市	2017-03-05	1.29	12	1	Youon&Bluegogo	0	0	16.42	3814.1	24798.3	0	0	1	0	0	0	0	0	0	704	13	8	小雨	35	10
上海市	2017-03-06	1.85	13	1	Youon&Bluegogo	0	1	16.42	3814.1	24798.3	0	1	0	1	0	0	0	0	0	1083	12	4	多云	0	30
上海市	2017-03-07	1.8	14	1	Youon&Bluegogo	0	1	16.42	3814.1	24798.3	0	2	0	0	1	0	0	0	0	1091.4	14	5	晴	0	26
上海市	2017-03-08	1.78	15	1	Youon&Bluegogo	0	1	16.42	3814.1	24798.3	0	3	0	0	0	1	0	0	0	1146	13	5	晴	0	28
上海市	2017-03-09	1.79	16	1	Youon&Bluegogo	0	1	16.42	3814.1	24798.3	0	4	0	0	0	0	1	0	0	1095	17	8	晴	0	12
上海市	2017-03-10	1.8	17	1	Youon&Bluegogo	0	1	16.42	3814.1	24798.3	0	5	0	0	0	0	0	1	0	1168.1	18	11	多云	0	22
上海市	2017-03-11	1.37	18	1	Youon&Bluegogo	0	0	16.42	3814.1	24798.3	0	6	0	0	0	0	0	0	1	828	16	11	多云	0	28
上海市	2017-03-12	1.39	19	1	Youon&Bluegogo	0	0	16.42	3814.1	24798.3	0	0	1	0	0	0	0	0	0	667	14	9	小雨	123	30
上海市	2017-03-13	2.2	20	1	Youon&Bluegogo	0	1	16.42	3814.1	24798.3	0	1	0	1	0	0	0	0	0	1016	10	6	小雨	127	40
上海市	2017-03-14	1.89	21	1	Youon&Bluegogo	0	1	16.42	3814.1	24798.3	0	2	0	0	1	0	0	0	0	1113	12	5	晴	0	31
上海市	2017-03-15	1.88	22	1	Youon&Bluegogo	0	1	16.42	3814.1	24798.3	0	3	0	0	0	1	0	0	0	1136.8	14	7	多云	0	19
上海市	2017-03-16	1.8	23	1	Youon&Bluegogo	0	1	16.42	3814.1	24798.3	0	4	0	0	0	0	1	0	0	1119	12	7	阴	0	19
上海市	2017-03-17	1.86	24	1	Youon&Bluegogo	0	1	16.42	3814.1	24798.3	0	5	0	0	0	0	0	1	0	1179.2	14	8	多云	0	30
上海市	2017-03-18	1.41	25	1	Youon&Bluegogo	0	0	16.42	3814.1	24798.3	0	6	0	0	0	0	0	0	1	839.2	14	11	阴	5	22
上海市	2017-03-19	1.31	26	1	Youon&Bluegogo	0	0	16.42	3814.1	24798.3	0	0	1	0	0	0	0	0	0	682.6	14	10	小雨	36	31
上海市	2017-03-20	1.99	27	1	Youon&Bluegogo	0	1	16.42	3814.1	24798.3	0	1	0	1	0	0	0	0	0	1055.4	13	9	小雨	111	19
上海市	2017-03-21	1.83	28	1	Youon&Bluegogo	0	1	16.42	3814.1	24798.3	0	2	0	0	1	0	0	0	0	1120.4	15	8	多云	0	39
上海市	2017-03-22	2.05	29	1	Youon&Bluegogo	0	1	16.42	3814.1	24798.3	0	3	0	0	0	1	0	0	0	1067.5	11	9	小雨	53	24
上海市	2017-03-23	1.91	30	1	Youon&Bluegogo	0	1	16.42	3814.1	24798.3	0	4	0	0	0	0	1	0	0	1090.3	11	8	小雨	52	28
上海市	2017-03-24	2.02	31	1	Youon&Bluegogo	0	1	16.42	3814.1	24798.3	0	5	0	0	0	0	0	1	0	1152.4	12	8	小雨	28	23
上海市	2017-03-25	1.49	32	1	Youon&Bluegogo	0	0	16.42	3814.1	24798.3	0	6	0	0	0	0	0	0	1	865	15	8	多云	16	22
上海市	2017-03-26	1.36	33	1	Youon&Bluegogo	0	0	16.42	3814.1	24798.3	0	0	1	0	0	0	0	0	0	806.8	17	9	多云	0	28
上海市	2017-03-27	1.91	34	1	Youon&Bluegogo	0	1	16.42	3814.1	24798.3	0	1	0	1	0	0	0	0	0	1113.9	19	12	晴	0	24
上海市	2017-03-28	1.89	35	1	Youon&Bluegogo	0	1	16.42	3814.1	24798.3	0	2	0	0	1	0	0	0	0	1127.7	21	11	多云	0	34
上海市	2017-03-29	1.84	36	1	Youon&Bluegogo	0	1	16.42	3814.1	24798.3	0	3	0	0	0	1	0	0	0	1122.2	16	11	多云	0	30
上海市	2017-03-30	1.92	37	1	Youon&Bluegogo	0	1	16.42	3814.1	24798.3	0	4	0	0	0	0	1	0	0	1079.3	13	9	小雨	51	27
上海市	2017-03-31	1.82	38	1	Youon&Bluegogo	0	1	16.42	3814.1	24798.3	0	5	0	0	0	0	0	1	0	1108.4	15	7	阴	120	32
上海市	2017-04-01	1.79	39	1	Youon&Bluegogo	0	0	17.74	3814.1	24798.3	0	6	0	0	0	0	0	0	1	1096.2	16	9	多云	0	20
上海市	2017-04-02	1.4	40	1	Youon&Bluegogo	0	0	17.74	3814.1	24798.3	1	0	1	0	0	0	0	0	0	840.7	21	11	晴	0	27
上海市	2017-04-03	1.26	41	1	Youon&Bluegogo	0	0	17.74	3814.1	24798.3	1	1	0	1	0	0	0	0	0	832.5	22	13	晴	0	22
上海市	2017-04-04	1.26	42	1	Youon&Bluegogo	0	0	17.74	3814.1	24798.3	1	2	0	0	1	0	0	0	0	737.1	19	15	多云	0	39
上海市	2017-04-05	1.76	43	1	Youon&Bluegogo	0	1	17.74	3814.1	24798.3	0	3	0	0	0	1	0	0	0	1050	22	16	小雨	13	19
上海市	2017-04-06	1.86	44	1	Youon&Bluegogo	0	1	17.74	3814.1	24798.3	0	4	0	0	0	0	1	0	0	1052.9	21	15	中雨	39	22
上海市	2017-04-07	2.07	45	1	Youon&Bluegogo	0	1	17.74	3814.1	24798.3	0	5	0	0	0	0	0	1	0	1116	16	13	阵雨	272	23
上海市	2017-04-08	1.4	46	1	Youon&Bluegogo	0	0	17.74	3814.1	24798.3	0	6	0	0	0	0	0	0	1	820	22	12	多云	0	30
上海市	2017-04-09	1.3	47	1	Youon&Bluegogo	0	0	17.74	3814.1	24798.3	0	0	1	0	0	0	0	0	0	646.7	14	11	阵雨	94	39
上海市	2017-04-10	2.16	48	1	Youon&Bluegogo	0	1	17.74	3814.1	24798.3	0	1	0	1	0	0	0	0	0	1067	14	11	小雨	215	23
上海市	2017-04-11	1.84	49	1	Youon&Bluegogo	0	1	17.74	3814.1	24798.3	0	2	0	0	1	0	0	0	0	1085.8	14	11	阴	38	24
上海市	2017-04-12	1.85	50	1	Youon&Bluegogo	0	1	17.74	3814.1	24798.3	0	3	0	0	0	1	0	0	0	1121.1	18	10	多云	0	16
上海市	2017-04-13	1.84	51	1	Youon&Bluegogo	0	1	17.74	3814.1	24798.3	0	4	0	0	0	0	1	0	0	1118	22	13	晴	0	31
上海市	2017-04-14	2.06	52	1	Youon&Bluegogo	0	1	17.74	3814.1	24798.3	0	5	0	0	0	0	0	1	0	1156.9	26	16	晴	0	28
上海市	2017-04-15	1.43	53	1	Youon&Bluegogo	1	0	17.74	3814.1	24798.3	0	6	0	0	0	0	0	0	1	855.9	18	0	晴	0	16
上海市	2017-04-16	1.32	54	1	Youon&Bluegogo	0	0	17.74	3814.1	24798.3	0	0	1	0	0	0	0	0	0	738	27	19	多云	0	26
上海市	2017-04-17	2.01	55	1	Youon&Bluegogo	0	1	17.74	3814.1	24798.3	0	1	0	1	0	0	0	0	0	1057.5	24	16	中雨	162	25
上海市	2017-04-18	1.84	56	1	Youon&Bluegogo	0	1	17.74	3814.1	24798.3	0	2	0	0	1	0	0	0	0	1105	28	15	晴	0	33
上海市	2017-04-19	1.88	57	1	Youon&Bluegogo	0	1	17.74	3814.1	24798.3	0	3	0	0	0	1	0	0	0	1107	25	17	多云	0	29
上海市	2017-04-20	1.83	58	1	Youon&Bluegogo	0	1	17.74	3814.1	24798.3	0	4	0	0	0	0	1	0	0	1103.7	24	15	阴	22	24
上海市	2017-04-21	1.88	59	1	Youon&Bluegogo	0	1	17.74	3814.1	24798.3	0	5	0	0	0	0	0	1	0	1176.9	22	14	阴	0	28
上海市	2017-04-22	1.43	60	1	Youon&Bluegogo	0	0	17.74	3814.1	24798.3	0	6	0	0	0	0	0	0	1	865.5	21	12	多云	0	29
武汉市	2016-10-30	1.52	-60	0	Mobike	0	0	5.29	1256.39	9745.6	0	0	1	0	0	0	0	0	0	200.47	15	9	小雨	8	8
武汉市	2016-10-31	2	-59	0	Mobike	0	0	5.29	1256.39	9745.6	0	1	0	1	0	0	0	0	0	199.65	14	9	小雨	108	25
武汉市	2016-11-01	1.77	-58	0	Mobike	0	0	5.04	1256.39	9745.6	0	2	0	0	1	0	0	0	0	204.14	15	7	阴	0	25
武汉市	2016-11-02	1.8	-57	0	Mobike	0	0	5.04	1256.39	9745.6	0	3	0	0	0	1	0	0	0	203.44	17	7	晴	0	8
武汉市	2016-11-03	1.77	-56	0	Mobike	0	0	5.04	1256.39	9745.6	0	4	0	0	0	0	1	0	0	205.67	17	8	晴	0	6
武汉市	2016-11-04	1.91	-55	0	Mobike	0	0	5.04	1256.39	9745.6	0	5	0	0	0	0	0	1	0	231.61	19	9	晴	0	12
武汉市	2016-11-05	1.46	-54	0	Mobike	0	0	5.04	1256.39	9745.6	0	6	0	0	0	0	0	0	1	216.01	23	11	晴	0	6
武汉市	2016-11-06	1.37	-53	0	Mobike	0	0	5.04	1256.39	9745.6	0	0	1	0	0	0	0	0	0	203.3	23	14	多云	0	17
武汉市	2016-11-07	2.13	-52	0	Mobike	0	0	5.04	1256.39	9745.6	0	1	0	1	0	0	0	0	0	188.52	14	8	中雨	179	37
武汉市	2016-11-08	1.81	-51	0	Mobike	0	0	5.04	1256.39	9745.6	0	2	0	0	1	0	0	0	0	194.63	12	7	小雨	66	42
武汉市	2016-11-09	1.89	-50	0	Mobike	1	0	5.04	1256.39	9745.6	0	3	0	0	0	1	0	0	0	192.15	9	3	小雨	61	20
武汉市	2016-11-10	1.81	-49	0	Mobike	0	0	5.04	1256.39	9745.6	0	4	0	0	0	0	1	0	0	209.24	14	5	晴	0	18
武汉市	2016-11-11	2	-48	0	Mobike	0	0	5.04	1256.39	9745.6	0	5	0	0	0	0	0	1	0	243.88	17	8	晴	0	11
武汉市	2016-11-12	1.49	-47	0	Mobike	0	0	5.04	1256.39	9745.6	0	6	0	0	0	0	0	0	1	214.87	19	11	晴	0	6
武汉市	2016-11-13	1.39	-46	0	Mobike	0	0	5.04	1256.39	9745.6	0	0	1	0	0	0	0	0	0	199.03	21	13	多云	0	7
武汉市	2016-11-15	1.79	-44	0	Mobike	0	0	5.04	1256.39	9745.6	0	2	0	0	1	0	0	0	0	197.51	18	14	小雨	12	9
武汉市	2016-11-16	1.81	-43	0	Mobike	0	0	5.04	1256.39	9745.6	0	3	0	0	0	1	0	0	0	198.25	18	14	小雨	39	14
武汉市	2016-11-17	1.82	-42	0	Mobike	0	0	5.04	1256.39	9745.6	0	4	0	0	0	0	1	0	0	196.49	16	13	小雨	92	16
武汉市	2016-11-18	1.92	-41	0	Mobike	0	0	5.04	1256.39	9745.6	0	5	0	0	0	0	0	1	0	222.74	15	14	中雨	81	4
武汉市	2016-11-19	1.43	-40	0	Mobike	0	0	5.04	1256.39	9745.6	0	6	0	0	0	0	0	0	1	215.95	21	13	多云	0	9
武汉市	2016-11-20	1.42	-39	0	Mobike	0	0	5.04	1256.39	9745.6	0	0	1	0	0	0	0	0	0	201.25	18	13	阴	0	13
武汉市	2016-11-21	1.95	-38	0	Mobike	0	0	5.04	1256.39	9745.6	0	1	0	1	0	0	0	0	0	204.21	18	7	多云	0	15
武汉市	2016-11-22	2.28	-37	0	Mobike	1	0	5.04	1256.39	9745.6	0	2	0	0	1	0	0	0	0	185.58	4	0	小雨	63	69
武汉市	2016-11-23	2.4	-36	0	Mobike	1	0	5.04	1256.39	9745.6	0	3	0	0	0	1	0	0	0	195.97	0	-3	小雪	38	32766
武汉市	2016-11-24	1.72	-35	0	Mobike	1	0	5.04	1256.39	9745.6	0	4	0	0	0	0	1	0	0	199.39	5	-2	多云	0	8
武汉市	2016-11-25	1.89	-34	0	Mobike	1	0	5.04	1256.39	9745.6	0	5	0	0	0	0	0	1	0	225.44	7	3	阴	0	9
武汉市	2016-11-26	1.52	-33	0	Mobike	1	0	5.04	1256.39	9745.6	0	6	0	0	0	0	0	0	1	211.86	12	2	晴	0	16
武汉市	2016-11-27	1.49	-32	0	Mobike	1	0	5.04	1256.39	9745.6	0	0	1	0	0	0	0	0	0	200	15	0	晴	0	5
武汉市	2016-11-28	1.91	-31	0	Mobike	1	0	5.04	1256.39	9745.6	0	1	0	1	0	0	0	0	0	206.67	14	3	晴	0	13
武汉市	2016-11-29	1.81	-30	0	Mobike	1	0	5.04	1256.39	9745.6	0	2	0	0	1	0	0	0	0	199.97	11	2	小雨	0	12
武汉市	2016-11-30	1.8	-29	0	Mobike	1	0	5.04	1256.39	9745.6	0	3	0	0	0	1	0	0	0	201.34	12	3	阴	0	14
武汉市	2016-12-01	1.79	-28	0	Mobike	1	0	5.3	1256.39	9745.6	0	4	0	0	0	0	1	0	0	205	15	1	多云	0	5
武汉市	2016-12-02	1.93	-27	0	Mobike	1	0	5.3	1256.39	9745.6	0	5	0	0	0	0	0	1	0	227.77	15	2	多云	0	4
武汉市	2016-12-03	1.45	-26	0	Mobike	0	0	5.3	1256.39	9745.6	0	6	0	0	0	0	0	0	1	209.57	15	4	多云	0	12
武汉市	2016-12-04	1.39	-25	0	Mobike	0	0	5.3	1256.39	9745.6	0	0	1	0	0	0	0	0	0	196.15	17	5	晴	3	12
武汉市	2016-12-05	1.93	-24	0	Mobike	1	0	5.3	1256.39	9745.6	0	1	0	1	0	0	0	0	0	205.47	18	2	晴	0	26
武汉市	2016-12-06	1.82	-23	0	Mobike	1	0	5.3	1256.39	9745.6	0	2	0	0	1	0	0	0	0	200.3	12	1	晴	0	6
武汉市	2016-12-07	1.78	-22	0	Mobike	1	0	5.3	1256.39	9745.6	0	3	0	0	0	1	0	0	0	197.71	14	0	多云	0	7
武汉市	2016-12-08	1.77	-21	0	Mobike	1	0	5.3	1256.39	9745.6	0	4	0	0	0	0	1	0	0	199.87	18	2	晴	0	9
武汉市	2016-12-09	1.88	-20	0	Mobike	1	0	5.3	1256.39	9745.6	0	5	0	0	0	0	0	1	0	223.92	17	3	晴	0	13
武汉市	2016-12-10	1.42	-19	0	Mobike	0	0	5.3	1256.39	9745.6	0	6	0	0	0	0	0	0	1	210.46	13	4	多云	0	23
武汉市	2016-12-11	1.35	-18	0	Mobike	0	0	5.3	1256.39	9745.6	0	0	1	0	0	0	0	0	0	193.86	13	6	多云	0	9
武汉市	2016-12-12	1.97	-17	0	Mobike	0	0	5.3	1256.39	9745.6	0	1	0	1	0	0	0	0	0	201.56	12	7	小雨	12	16
武汉市	2016-12-13	1.72	-16	0	Mobike	0	0	5.3	1256.39	9745.6	0	2	0	0	1	0	0	0	0	194.11	11	4	小雨	53	27
武汉市	2016-12-14	1.73	-15	0	Mobike	1	0	5.3	1256.39	9745.6	0	3	0	0	0	1	0	0	0	197.2	8	0	多云	0	28
武汉市	2016-12-15	1.72	-14	0	Mobike	1	0	5.3	1256.39	9745.6	0	4	0	0	0	0	1	0	0	202	10	0	多云	0	9
武汉市	2016-12-16	1.81	-13	0	Mobike	1	0	5.3	1256.39	9745.6	0	5	0	0	0	0	0	1	0	227.06	12	0	晴	0	4
武汉市	2016-12-17	1.47	-12	0	Mobike	0	0	5.3	1256.39	9745.6	0	6	0	0	0	0	0	0	1	210.47	15	4	晴	0	9
武汉市	2016-12-18	1.4	-11	0	Mobike	0	0	5.3	1256.39	9745.6	0	0	1	0	0	0	0	0	0	199.98	15	6	多云	0	6
武汉市	2016-12-19	2.12	-10	0	Mobike	0	0	5.3	1256.39	9745.6	0	1	0	1	0	0	0	0	0	202.34	13	9	小雨	48	11
武汉市	2016-12-20	1.82	-9	0	Mobike	0	0	5.3	1256.39	9745.6	0	2	0	0	1	0	0	0	0	191.32	11	8	小雨	62	12
武汉市	2016-12-21	1.85	-8	0	Mobike	1	0	5.3	1256.39	9745.6	0	3	0	0	0	1	0	0	0	192.27	9	2	小雨	240	28
武汉市	2016-12-22	1.75	-7	0	Mobike	1	0	5.3	1256.39	9745.6	0	4	0	0	0	0	1	0	0	204.6	13	1	晴	0	15
武汉市	2016-12-23	1.94	-6	0	Mobike	1	0	5.3	1256.39	9745.6	0	5	0	0	0	0	0	1	0	233.54	14	1	多云	0	10
武汉市	2016-12-24	1.55	-5	0	Mobike	1	0	5.3	1256.39	9745.6	0	6	0	0	0	0	0	0	1	263.1	9	6	小雨	4	24
武汉市	2016-12-25	1.51	-4	0	Mobike	0	0	5.3	1256.39	9745.6	0	0	1	0	0	0	0	0	0	194.23	6	3	小雨	129	23
武汉市	2016-12-26	1.83	-3	0	Mobike	1	0	5.3	1256.39	9745.6	0	1	0	1	0	0	0	0	0	199.15	7	0	小雨	33	25
武汉市	2016-12-27	1.81	-2	0	Mobike	1	0	5.3	1256.39	9745.6	0	2	0	0	1	0	0	0	0	204.91	9	-1	晴	0	9
武汉市	2016-12-28	1.73	-1	0	Mobike	1	0	5.3	1256.39	9745.6	0	3	0	0	0	1	0	0	0	242.77	8	-3	晴	0	9
武汉市	2016-12-29	1.72	0	1	Mobike	1	0	5.3	1256.39	9745.6	0	4	0	0	0	0	1	0	0	247	9	-1	晴	0	22
武汉市	2016-12-30	2.01	1	1	Mobike	1	0	5.3	1256.39	9745.6	0	5	0	0	0	0	0	1	0	282.49	9	-1	晴	0	11
武汉市	2016-12-31	1.41	2	1	Mobike	1	0	5.3	1256.39	9745.6	1	6	0	0	0	0	0	0	1	302.41	11	0	晴	0	9
武汉市	2017-01-01	1.3	3	1	Mobike	0	0	5.24	1271.18	11196.5	1	0	1	0	0	0	0	0	0	284.16	13	4	多云	0	9
武汉市	2017-01-02	1.29	4	1	Mobike	0	0	5.24	1271.18	11196.5	1	1	0	1	0	0	0	0	0	247.32	15	4	晴	0	11
武汉市	2017-01-03	1.7	-3	1	OFO	0	0	5.24	1271.18	11196.5	0	2	0	0	1	0	0	0	0	240.77	15	4	多云	0	6
武汉市	2017-01-04	1.71	-2	1	OFO	0	0	5.24	1271.18	11196.5	0	3	0	0	0	1	0	0	0	222.73	12	9	小雨	24	14
武汉市	2017-01-05	1.86	-1	1	OFO	0	0	5.24	1271.18	11196.5	0	4	0	0	0	0	1	0	0	220.11	10	7	中雨	236	24
武汉市	2017-01-06	1.9	0	1	OFO	0	0	5.24	1271.18	11196.5	0	5	0	0	0	0	0	1	0	238.02	8	5	小雨	95	22
武汉市	2017-01-07	1.34	1	1	OFO	1	0	5.24	1271.18	11196.5	0	6	0	0	0	0	0	0	1	220.45	8	2	小雨	33	25
武汉市	2017-01-08	1.32	2	1	OFO	1	0	5.24	1271.18	11196.5	0	0	1	0	0	0	0	0	0	224.09	11	1	晴	0	12
武汉市	2017-01-09	1.85	3	1	OFO	1	0	5.24	1271.18	11196.5	0	1	0	1	0	0	0	0	0	249.55	11	3	多云	0	14
武汉市	2017-01-10	1.81	4	1	OFO	0	0	5.24	1271.18	11196.5	0	2	0	0	1	0	0	0	0	236.54	8	4	小雨	12	31
武汉市	2017-01-11	1.74	5	1	OFO	1	0	5.24	1271.18	11196.5	0	3	0	0	0	1	0	0	0	243.4	6	2	小雨	0	14
武汉市	2017-01-12	1.74	6	1	OFO	1	0	5.24	1271.18	11196.5	0	4	0	0	0	0	1	0	0	251.39	9	-1	多云	57	17
武汉市	2017-01-13	1.83	7	1	OFO	1	0	5.24	1271.18	11196.5	0	5	0	0	0	0	0	1	0	268.21	10	0	晴	0	7
武汉市	2017-01-14	1.36	8	1	OFO	1	0	5.24	1271.18	11196.5	0	6	0	0	0	0	0	0	1	240.58	10	1	晴	0	18
武汉市	2017-01-15	1.34	9	1	OFO	1	0	5.24	1271.18	11196.5	0	0	1	0	0	0	0	0	0	236.45	9	-2	晴	0	17
武汉市	2017-01-16	1.79	10	1	OFO	1	0	5.24	1271.18	11196.5	0	1	0	1	0	0	0	0	0	261.12	9	-1	多云	0	19
武汉市	2017-01-17	1.68	11	1	OFO	0	0	5.24	1271.18	11196.5	0	2	0	0	1	0	0	0	0	256.18	9	4	多云	0	8
武汉市	2017-01-18	1.7	12	1	OFO	0	0	5.24	1271.18	11196.5	0	3	0	0	0	1	0	0	0	257.04	8	4	阴	0	9
武汉市	2017-01-19	1.68	13	1	OFO	1	0	5.24	1271.18	11196.5	0	4	0	0	0	0	1	0	0	258.74	10	-2	多云	0	31
武汉市	2017-01-20	1.75	14	1	OFO	1	0	5.24	1271.18	11196.5	0	5	0	0	0	0	0	1	0	266.37	7	-2	晴	0	13
武汉市	2017-01-21	1.38	15	1	OFO	1	0	5.24	1271.18	11196.5	0	6	0	0	0	0	0	0	1	234.88	10	-3	晴	0	10
武汉市	2017-01-22	1.45	16	1	OFO	1	0	5.24	1271.18	11196.5	0	0	1	0	0	0	0	0	0	233.66	11	-2	晴	0	6
武汉市	2017-01-23	1.5	17	1	OFO	1	0	5.24	1271.18	11196.5	0	1	0	1	0	0	0	0	0	226.73	13	0	晴	0	6
武汉市	2017-01-24	1.38	18	1	OFO	1	0	5.24	1271.18	11196.5	0	2	0	0	1	0	0	0	0	207	11	0	阴	0	18
武汉市	2017-01-25	1.27	19	1	OFO	1	0	5.24	1271.18	11196.5	0	3	0	0	0	1	0	0	0	179.48	13	0	多云	0	12
武汉市	2017-01-26	1.15	20	1	OFO	1	0	5.24	1271.18	11196.5	0	4	0	0	0	0	1	0	0	137.49	16	2	晴	0	15
武汉市	2017-01-27	1.07	21	1	OFO	0	0	5.24	1271.18	11196.5	1	5	0	0	0	0	0	1	0	76.49	14	6	多云	0	10
武汉市	2017-01-28	1.07	22	1	OFO	0	0	5.24	1271.18	11196.5	1	6	0	0	0	0	0	0	1	110.07	15	7	多云	0	19
武汉市	2017-01-29	1.07	23	1	OFO	1	0	5.24	1271.18	11196.5	1	0	1	0	0	0	0	0	0	98.8	9	0	小雨	0	29
武汉市	2017-01-30	1.08	24	1	OFO	1	0	5.24	1271.18	11196.5	1	1	0	1	0	0	0	0	0	118.87	7	2	多云	0	43
武汉市	2017-01-31	1.1	25	1	OFO	1	0	5.24	1271.18	11196.5	1	2	0	0	1	0	0	0	0	125.37	5	0	小雨	25	31
武汉市	2017-02-01	1.13	26	1	OFO	1	0	4.71	1271.18	11196.5	1	3	0	0	0	1	0	0	0	147.86	6	1	小雨	11	24
武汉市	2017-02-02	1.15	27	1	OFO	1	0	4.71	1271.18	11196.5	1	4	0	0	0	0	1	0	0	146.87	4	2	小雨	35	14
武汉市	2017-02-03	1.23	28	1	OFO	1	0	4.71	1271.18	11196.5	0	5	0	0	0	0	0	1	0	178.48	6	2	小雨	36	7
武汉市	2017-02-04	1.27	29	1	OFO	1	0	4.71	1271.18	11196.5	0	6	0	0	0	0	0	0	1	216.68	10	1	多云	0	11
武汉市	2017-02-05	1.21	30	1	OFO	1	0	4.71	1271.18	11196.5	0	0	1	0	0	0	0	0	0	213.02	12	3	多云	0	8
武汉市	2017-02-06	1.44	31	1	OFO	0	0	4.71	1271.18	11196.5	0	1	0	1	0	0	0	0	0	238.83	12	5	多云	0	16
武汉市	2017-02-07	1.53	-32	1	Hellobike	1	0	4.71	1271.18	11196.5	0	2	0	0	1	0	0	0	0	220.87	7	0	小雨	30	32
武汉市	2017-02-08	1.43	-31	1	Hellobike	1	0	4.71	1271.18	11196.5	0	3	0	0	0	1	0	0	0	222.2	6	-1	雨夹雪	58	32
武汉市	2017-02-09	1.4	-30	1	Hellobike	1	0	4.71	1271.18	11196.5	0	4	0	0	0	0	1	0	0	233.46	8	-1	多云	0	3
武汉市	2017-02-10	1.5	-29	1	Hellobike	1	0	4.71	1271.18	11196.5	0	5	0	0	0	0	0	1	0	250.16	10	-2	晴	0	7
武汉市	2017-02-11	1.24	-28	1	Hellobike	1	0	4.71	1271.18	11196.5	0	6	0	0	0	0	0	0	1	228.36	11	-1	晴	0	9
武汉市	2017-02-12	1.32	-27	1	Hellobike	1	0	4.71	1271.18	11196.5	0	0	1	0	0	0	0	0	0	236.54	14	0	晴	0	12
武汉市	2017-02-13	1.73	-26	1	Hellobike	1	0	4.71	1271.18	11196.5	0	1	0	1	0	0	0	0	0	267.21	16	0	晴	0	7
武汉市	2017-02-14	1.81	-25	1	Hellobike	0	0	4.71	1271.18	11196.5	0	2	0	0	1	0	0	0	0	286.97	16	5	多云	0	8
武汉市	2017-02-15	1.67	-24	1	Hellobike	0	0	4.71	1271.18	11196.5	0	3	0	0	0	1	0	0	0	262.4	18	5	多云	0	11
武汉市	2017-02-16	1.63	-23	1	Hellobike	0	0	4.71	1271.18	11196.5	0	4	0	0	0	0	1	0	0	261.11	22	10	晴	0	17
武汉市	2017-02-17	1.77	-22	1	Hellobike	0	0	4.71	1271.18	11196.5	0	5	0	0	0	0	0	1	0	275.3	16	6	多云	0	37
武汉市	2017-02-18	1.42	-21	1	Hellobike	0	0	4.71	1271.18	11196.5	0	6	0	0	0	0	0	0	1	269.7	16	5	多云	0	10
武汉市	2017-02-19	1.33	-20	1	Hellobike	0	0	4.71	1271.18	11196.5	0	0	1	0	0	0	0	0	0	246.4	20	10	多云	0	18
武汉市	2017-02-20	1.73	-19	1	Hellobike	0	0	4.71	1271.18	11196.5	0	1	0	1	0	0	0	0	0	250.59	16	6	多云	0	46
武汉市	2017-02-21	1.85	-18	1	Hellobike	1	0	4.71	1271.18	11196.5	0	2	0	0	1	0	0	0	0	223.16	6	0	中雨	298	41
武汉市	2017-02-22	1.65	-17	1	Hellobike	1	0	4.71	1271.18	11196.5	0	3	0	0	0	1	0	0	0	228.15	6	0	小雨	196	25
武汉市	2017-02-23	1.58	-16	1	Hellobike	1	0	4.71	1271.18	11196.5	0	4	0	0	0	0	1	0	0	246.42	11	3	多云	0	10
武汉市	2017-02-24	1.66	-15	1	Hellobike	1	0	4.71	1271.18	11196.5	0	5	0	0	0	0	0	1	0	275.57	12	2	多云	0	8
武汉市	2017-02-25	1.39	-14	1	Hellobike	1	0	4.71	1271.18	11196.5	0	6	0	0	0	0	0	0	1	267.33	15	3	多云	0	9
武汉市	2017-02-26	1.32	-13	1	Hellobike	1	0	4.71	1271.18	11196.5	0	0	1	0	0	0	0	0	0	247.73	17	2	晴	0	4
武汉市	2017-02-27	1.75	-12	1	Hellobike	0	0	4.71	1271.18	11196.5	0	1	0	1	0	0	0	0	0	254.89	18	4	多云	0	6
武汉市	2017-02-28	1.61	-11	1	Hellobike	0	0	4.71	1271.18	11196.5	0	2	0	0	1	0	0	0	0	251.18	19	6	阴	0	11
武汉市	2017-03-01	1.67	-10	1	Hellobike	1	0	5.4	1271.18	11196.5	0	3	0	0	0	1	0	0	0	252.38	17	0	晴	0	39
武汉市	2017-03-02	1.66	-9	1	Hellobike	1	0	5.4	1271.18	11196.5	0	4	0	0	0	0	1	0	0	251.12	14	2	晴	0	12
武汉市	2017-03-03	1.72	-8	1	Hellobike	0	0	5.4	1271.18	11196.5	0	5	0	0	0	0	0	1	0	275.18	17	7	多云	0	18
武汉市	2017-03-06	1.7	-5	1	Hellobike	0	0	5.4	1271.18	11196.5	0	1	0	1	0	0	0	0	0	254.19	16	5	晴	0	13
武汉市	2017-03-07	1.7	-4	1	Hellobike	1	0	5.4	1271.18	11196.5	0	2	0	0	1	0	0	0	0	252.74	17	2	阴	0	18
武汉市	2017-03-08	1.64	-3	1	Hellobike	0	0	5.4	1271.18	11196.5	0	3	0	0	0	1	0	0	0	276.08	19	4	晴	0	9
武汉市	2017-03-09	1.64	-2	1	Hellobike	0	0	5.4	1271.18	11196.5	0	4	0	0	0	0	1	0	0	249.64	19	6	多云	0	15
武汉市	2017-03-10	1.75	-1	1	Hellobike	0	0	5.4	1271.18	11196.5	0	5	0	0	0	0	0	1	0	270.71	15	11	小雨	5	18
武汉市	2017-03-11	1.43	0	1	Hellobike	0	0	5.4	1271.18	11196.5	0	6	0	0	0	0	0	0	1	270.45	19	10	阴	0	7
武汉市	2017-03-12	1.33	1	1	Hellobike	0	0	5.4	1271.18	11196.5	0	0	1	0	0	0	0	0	0	210.62	15	7	中雨	52	26
武汉市	2017-03-13	1.94	2	1	Hellobike	0	0	5.4	1271.18	11196.5	0	1	0	1	0	0	0	0	0	228.5	10	4	小雨	242	49
武汉市	2017-03-14	1.72	3	1	Hellobike	0	0	5.4	1271.18	11196.5	0	2	0	0	1	0	0	0	0	255.64	13	5	多云	0	23
武汉市	2017-03-15	1.71	4	1	Hellobike	0	0	5.4	1271.18	11196.5	0	3	0	0	0	1	0	0	0	244.93	12	4	小雨	6	11
武汉市	2017-03-16	1.68	5	1	Hellobike	0	0	5.4	1271.18	11196.5	0	4	0	0	0	0	1	0	0	261.13	15	7	多云	0	18
武汉市	2017-03-17	1.86	6	1	Hellobike	0	0	5.4	1271.18	11196.5	0	5	0	0	0	0	0	1	0	267.96	13	7	小雨	50	5
武汉市	2017-03-18	1.41	7	1	Hellobike	0	0	5.4	1271.18	11196.5	0	6	0	0	0	0	0	0	1	268.59	15	8	小雨	0	15
武汉市	2017-03-19	1.35	8	1	Hellobike	0	0	5.4	1271.18	11196.5	0	0	1	0	0	0	0	0	0	227.08	13	9	小雨	112	6
武汉市	2017-03-20	1.77	9	1	Hellobike	0	0	5.4	1271.18	11196.5	0	1	0	1	0	0	0	0	0	258.8	15	6	阴	60	31
武汉市	2017-03-21	1.68	10	1	Hellobike	0	0	5.4	1271.18	11196.5	0	2	0	0	1	0	0	0	0	251.18	15	7	小雨	13	12
武汉市	2017-03-22	1.68	11	1	Hellobike	0	0	5.4	1271.18	11196.5	0	3	0	0	0	1	0	0	0	236.02	12	8	小雨	119	15
武汉市	2017-03-23	1.71	12	1	Hellobike	0	0	5.4	1271.18	11196.5	0	4	0	0	0	0	1	0	0	254.54	14	9	小雨	2	25
武汉市	2017-03-24	1.71	13	1	Hellobike	0	0	5.4	1271.18	11196.5	0	5	0	0	0	0	0	1	0	262.5	10	6	小雨	74	25
武汉市	2017-03-25	1.49	14	1	Hellobike	0	0	5.4	1271.18	11196.5	0	6	0	0	0	0	0	0	1	287.78	17	6	多云	0	11
武汉市	2017-03-26	1.43	15	1	Hellobike	0	0	5.4	1271.18	11196.5	0	0	1	0	0	0	0	0	0	274.68	19	7	晴	0	12
武汉市	2017-03-27	1.83	16	1	Hellobike	0	0	5.4	1271.18	11196.5	0	1	0	1	0	0	0	0	0	271.71	22	10	晴	0	22
武汉市	2017-03-28	1.65	17	1	Hellobike	0	0	5.4	1271.18	11196.5	0	2	0	0	1	0	0	0	0	263.71	24	12	多云	0	26
武汉市	2017-03-29	1.71	18	1	Hellobike	0	0	5.4	1271.18	11196.5	0	3	0	0	0	1	0	0	0	261.81	21	12	阴	0	17
武汉市	2017-03-30	1.82	19	1	Hellobike	0	0	5.4	1271.18	11196.5	0	4	0	0	0	0	1	0	0	229.69	16	10	中雨	295	39
武汉市	2017-03-31	1.71	20	1	Hellobike	0	0	5.4	1271.18	11196.5	0	5	0	0	0	0	0	1	0	274.22	18	7	多云	0	27
武汉市	2017-04-01	1.82	21	1	Hellobike	0	0	5.94	1271.18	11196.5	0	6	0	0	0	0	0	0	1	310.65	21	8	晴	0	12
武汉市	2017-04-02	1.74	22	1	Hellobike	0	0	5.94	1271.18	11196.5	1	0	1	0	0	0	0	0	0	313.91	24	12	晴	0	15
武汉市	2017-04-03	1.34	23	1	Hellobike	0	0	5.94	1271.18	11196.5	1	1	0	1	0	0	0	0	0	274.3	22	14	阴	0	23
武汉市	2017-04-04	1.29	24	1	Hellobike	0	0	5.94	1271.18	11196.5	1	2	0	0	1	0	0	0	0	255.62	20	15	小雨	8	17
武汉市	2017-04-05	1.88	25	1	Hellobike	0	0	5.94	1271.18	11196.5	0	3	0	0	0	1	0	0	0	260.03	20	14	小雨	109	11
武汉市	2017-04-06	1.64	26	1	Hellobike	0	0	5.94	1271.18	11196.5	0	4	0	0	0	0	1	0	0	245.76	19	14	小雨	367	21
武汉市	2017-04-07	1.71	27	1	Hellobike	0	0	5.94	1271.18	11196.5	0	5	0	0	0	0	0	1	0	279.13	23	17	多云	0	11
武汉市	2017-04-08	1.48	28	1	Hellobike	0	0	5.94	1271.18	11196.5	0	6	0	0	0	0	0	0	1	244.49	26	15	暴雨	199	25
武汉市	2017-04-09	1.38	29	1	Hellobike	1	0	5.94	1271.18	11196.5	0	0	1	0	0	0	0	0	0	209.08	15	10	中雨	551	32
武汉市	2017-04-10	1.77	30	1	Hellobike	0	0	5.94	1271.18	11196.5	0	1	0	1	0	0	0	0	0	231.39	15	10	中雨	246	33
武汉市	2017-04-11	1.69	31	1	Hellobike	0	0	5.94	1271.18	11196.5	0	2	0	0	1	0	0	0	0	255.32	17	8	多云	0	15
武汉市	2017-04-12	1.68	32	1	Hellobike	0	0	5.94	1271.18	11196.5	0	3	0	0	0	1	0	0	0	256.3	21	9	多云	0	6
武汉市	2017-04-13	1.69	33	1	Hellobike	0	0	5.94	1271.18	11196.5	0	4	0	0	0	0	1	0	0	258.51	23	12	晴	0	18
武汉市	2017-04-14	1.76	34	1	Hellobike	0	0	5.94	1271.18	11196.5	0	5	0	0	0	0	0	1	0	286.66	28	16	晴	0	21
武汉市	2017-04-15	1.51	35	1	Hellobike	0	0	5.94	1271.18	11196.5	0	6	0	0	0	0	0	0	1	277.69	29	19	阵雨	0	9
武汉市	2017-04-16	1.42	36	1	Hellobike	0	0	5.94	1271.18	11196.5	0	0	1	0	0	0	0	0	0	230.34	25	14	小雨	391	24
武汉市	2017-04-17	1.75	37	1	Hellobike	0	0	5.94	1271.18	11196.5	0	1	0	1	0	0	0	0	0	262	26	15	多云	67	22
武汉市	2017-04-18	1.76	38	1	Hellobike	0	0	5.94	1271.18	11196.5	0	2	0	0	1	0	0	0	0	258.39	28	18	多云	0	20
武汉市	2017-04-19	1.79	39	1	Hellobike	0	0	5.94	1271.18	11196.5	0	3	0	0	0	1	0	0	0	248.45	25	16	小雨	41	23
武汉市	2017-04-20	1.75	40	1	Hellobike	0	0	5.94	1271.18	11196.5	0	4	0	0	0	0	1	0	0	255.69	23	14	小雨	24	28
武汉市	2017-04-21	1.7	41	1	Hellobike	0	0	5.94	1271.18	11196.5	0	5	0	0	0	0	0	1	0	284.84	19	9	阴	0	16
武汉市	2017-04-22	1.61	42	1	Hellobike	0	0	5.94	1271.18	11196.5	0	6	0	0	0	0	0	0	1	275.65	25	10	晴	0	11
武汉市	2017-04-23	1.34	43	1	Hellobike	0	0	5.94	1271.18	11196.5	0	0	1	0	0	0	0	0	0	252.27	25	14	晴	0	12
武汉市	2017-04-24	1.73	44	1	Hellobike	0	0	5.94	1271.18	11196.5	0	1	0	1	0	0	0	0	0	259.68	28	17	多云	0	10
武汉市	2017-04-25	1.87	45	1	Hellobike	0	0	5.94	1271.18	11196.5	0	2	0	0	1	0	0	0	0	229.12	19	14	大雨	219	20
武汉市	2017-04-26	1.64	46	1	Hellobike	0	0	5.94	1271.18	11196.5	0	3	0	0	0	1	0	0	0	251.1	19	14	小雨	2	40
武汉市	2017-04-27	1.68	47	1	Hellobike	0	0	5.94	1271.18	11196.5	0	4	0	0	0	0	1	0	0	267.6	23	11	多云	0	21
武汉市	2017-04-28	1.86	48	1	Hellobike	0	0	5.94	1271.18	11196.5	0	5	0	0	0	0	0	1	0	315.43	25	12	晴	0	14
武汉市	2017-04-29	1.39	49	1	Hellobike	0	0	5.94	1271.18	11196.5	1	6	0	0	0	0	0	0	1	297.59	27	15	晴	0	13
武汉市	2017-04-30	1.29	50	1	Hellobike	0	0	5.94	1271.18	11196.5	1	0	1	0	0	0	0	0	0	281.76	29	16	晴	0	14
武汉市	2017-05-01	1.26	51	1	Hellobike	0	0	6.02	1271.18	11196.5	1	1	0	1	0	0	0	0	0	257.36	23	15	中雨	95	13
武汉市	2017-05-02	1.68	52	1	Hellobike	0	0	6.02	1271.18	11196.5	0	2	0	0	1	0	0	0	0	272.95	26	18	多云	0	9
武汉市	2017-05-03	1.87	53	1	Hellobike	0	0	6.02	1271.18	11196.5	0	3	0	0	0	1	0	0	0	240.64	23	16	大雨	389	30
武汉市	2017-05-04	1.62	54	1	Hellobike	0	0	6.02	1271.18	11196.5	0	4	0	0	0	0	1	0	0	256.44	25	14	多云	31	26
武汉市	2017-05-05	1.71	55	1	Hellobike	0	0	6.02	1271.18	11196.5	0	5	0	0	0	0	0	1	0	276.96	27	15	多云	0	24
武汉市	2017-05-06	1.37	56	1	Hellobike	0	0	6.02	1271.18	11196.5	0	6	0	0	0	0	0	0	1	248.41	24	15	阵雨	1	13
武汉市	2017-05-07	1.34	57	1	Hellobike	0	0	6.02	1271.18	11196.5	0	0	1	0	0	0	0	0	0	212.2	21	16	小雨	80	9
武汉市	2017-05-08	1.71	58	1	Hellobike	0	0	6.02	1271.18	11196.5	0	1	0	1	0	0	0	0	0	254.25	24	15	多云	53	18
武汉市	2017-05-09	1.63	59	1	Hellobike	0	0	6.02	1271.18	11196.5	0	2	0	0	1	0	0	0	0	254.11	29	17	晴	0	14
武汉市	2017-05-10	1.59	60	1	Hellobike	0	0	6.02	1271.18	11196.5	0	3	0	0	0	1	0	0	0	253.19	31	21	晴	0	12
武汉市	2018-01-21	1.25	-60	1	Green Orange	1	0	4.93	1293.13	9138.7	0	0	1	0	0	0	0	0	0	215.65	8	0	小雨	16	9
武汉市	2018-01-22	1.76	-59	1	Green Orange	1	0	4.93	1293.13	9138.7	0	1	0	1	0	0	0	0	0	278.71	10	2	多云	0	11
武汉市	2018-01-23	1.76	-58	1	Green Orange	1	0	4.93	1293.13	9138.7	0	2	0	0	1	0	0	0	0	272.98	9	2	多云	0	41
武汉市	2018-01-24	1.82	-57	1	Green Orange	1	0	4.93	1293.13	9138.7	0	3	0	0	0	1	0	0	0	255.37	2	-1	小雪	71	42
武汉市	2018-01-25	1.89	-56	1	Green Orange	1	0	4.93	1293.13	9138.7	0	4	0	0	0	0	1	0	0	259.35	0	-2	大雪	66	38
武汉市	2018-01-26	1.58	-55	1	Green Orange	1	0	4.93	1293.13	9138.7	0	5	0	0	0	0	0	1	0	295.64	0	-3	小雪	17	36
武汉市	2018-01-27	1.95	-54	1	Green Orange	1	0	4.93	1293.13	9138.7	0	6	0	0	0	0	0	0	1	347.15	-2	-5	大雪	167	27
武汉市	2018-01-28	1.48	-53	1	Green Orange	1	0	4.93	1293.13	9138.7	0	0	1	0	0	0	0	0	0	303.42	0	-6	阴	0	27
武汉市	2018-01-29	1.62	-52	1	Green Orange	1	0	4.93	1293.13	9138.7	0	1	0	1	0	0	0	0	0	309.35	2	-8	多云	0	16
武汉市	2018-01-30	1.84	-51	1	Green Orange	1	0	4.93	1293.13	9138.7	0	2	0	0	1	0	0	0	0	292.53	4	-7	晴	0	9
武汉市	2018-01-31	1.8	-50	1	Green Orange	1	0	4.93	1293.13	9138.7	0	3	0	0	0	1	0	0	0	286.5	6	-4	晴	0	14
武汉市	2018-02-01	1.72	-49	1	Green Orange	1	0	5.47	1293.13	9138.7	0	4	0	0	0	0	1	0	0	285.82	7	-4	晴	0	4
武汉市	2018-02-02	1.74	-48	1	Green Orange	1	0	5.47	1293.13	9138.7	0	5	0	0	0	0	0	1	0	290.86	6	-5	多云	0	42
武汉市	2018-02-03	1.44	-47	1	Green Orange	1	0	5.47	1293.13	9138.7	0	6	0	0	0	0	0	0	1	256.24	7	-4	晴	0	18
武汉市	2018-02-04	1.37	-46	1	Green Orange	1	0	5.47	1293.13	9138.7	0	0	1	0	0	0	0	0	0	250.4	5	-4	多云	0	15
武汉市	2018-02-05	1.75	-45	1	Green Orange	1	0	5.47	1293.13	9138.7	0	1	0	1	0	0	0	0	0	290.95	8	-5	晴	0	5
武汉市	2018-02-06	1.63	-44	1	Green Orange	1	0	5.47	1293.13	9138.7	0	2	0	0	1	0	0	0	0	287.27	10	-5	晴	0	6
武汉市	2018-02-07	1.59	-43	1	Green Orange	1	0	5.47	1293.13	9138.7	0	3	0	0	0	1	0	0	0	282.23	9	-2	多云	0	4
武汉市	2018-02-08	1.67	-42	1	Green Orange	1	0	5.47	1293.13	9138.7	0	4	0	0	0	0	1	0	0	280.09	10	-3	多云	0	16
武汉市	2018-02-09	1.6	-41	1	Green Orange	0	0	5.47	1293.13	9138.7	0	5	0	0	0	0	0	1	0	276.24	12	5	多云	0	9
武汉市	2018-02-10	1.32	-40	1	Green Orange	1	0	5.47	1293.13	9138.7	0	6	0	0	0	0	0	0	1	238.58	10	-2	多云	0	28
武汉市	2018-02-11	1.4	-39	1	Green Orange	1	0	5.47	1293.13	9138.7	0	0	1	0	0	0	0	0	0	239.46	10	-2	晴	0	13
武汉市	2018-02-12	1.39	-38	1	Green Orange	1	0	5.47	1293.13	9138.7	0	1	0	1	0	0	0	0	0	226.16	12	-1	晴	0	16
武汉市	2018-02-13	1.23	-37	1	Green Orange	1	0	5.47	1293.13	9138.7	0	2	0	0	1	0	0	0	0	192.72	16	1	晴	0	22
武汉市	2018-02-14	1.14	-36	1	Green Orange	0	0	5.47	1293.13	9138.7	0	3	0	0	0	1	0	0	0	153.84	15	7	多云	0	12
武汉市	2018-02-15	1.07	-35	1	Green Orange	0	0	5.47	1293.13	9138.7	1	4	0	0	0	0	1	0	0	81.08	12	4	小雨	0	28
武汉市	2018-02-16	1.07	-34	1	Green Orange	1	0	5.47	1293.13	9138.7	1	5	0	0	0	0	0	1	0	116.46	14	3	多云	0	10
武汉市	2018-02-17	1.07	-33	1	Green Orange	0	0	5.47	1293.13	9138.7	1	6	0	0	0	0	0	0	1	115.98	16	7	多云	0	15
武汉市	2018-02-18	1.09	-32	1	Green Orange	0	0	5.47	1293.13	9138.7	1	0	1	0	0	0	0	0	0	106.53	8	4	小雨	15	30
武汉市	2018-02-19	1.1	-31	1	Green Orange	0	0	5.47	1293.13	9138.7	1	1	0	1	0	0	0	0	0	123.65	6	4	小雨	22	17
武汉市	2018-02-20	1.13	-30	1	Green Orange	1	0	5.47	1293.13	9138.7	1	2	0	0	1	0	0	0	0	141.07	6	3	中雨	122	17
武汉市	2018-02-21	1.13	-29	1	Green Orange	1	0	5.47	1293.13	9138.7	1	3	0	0	0	1	0	0	0	183.67	8	3	小雨	0	25
武汉市	2018-02-22	1.24	-28	1	Green Orange	1	0	5.47	1293.13	9138.7	0	4	0	0	0	0	1	0	0	238.08	12	2	多云	0	19
武汉市	2018-02-23	1.38	-27	1	Green Orange	0	0	5.47	1293.13	9138.7	0	5	0	0	0	0	0	1	0	267.54	16	5	阴	0	14
武汉市	2018-02-24	1.39	-26	1	Green Orange	0	0	5.47	1293.13	9138.7	0	6	0	0	0	0	0	0	1	271.9	15	4	小雨	0	25
武汉市	2018-02-25	1.29	-25	1	Green Orange	1	0	5.47	1293.13	9138.7	0	0	1	0	0	0	0	0	0	258.29	14	3	多云	0	12
武汉市	2018-02-26	1.6	-24	1	Green Orange	0	0	5.47	1293.13	9138.7	0	1	0	1	0	0	0	0	0	286.55	17	6	晴	0	8
武汉市	2018-02-27	1.75	-23	1	Green Orange	0	0	5.47	1293.13	9138.7	0	2	0	0	1	0	0	0	0	256	13	7	中雨	142	20
武汉市	2018-02-28	1.57	-22	1	Green Orange	0	0	5.47	1293.13	9138.7	0	3	0	0	0	1	0	0	0	287.68	18	7	多云	101	14
武汉市	2018-03-01	1.59	-21	1	Green Orange	0	0	5.82	1293.13	9138.7	0	4	0	0	0	0	1	0	0	275.51	17	6	小雨	39	27
武汉市	2018-03-02	1.78	-20	1	Green Orange	0	0	5.82	1293.13	9138.7	0	5	0	0	0	0	0	1	0	289.95	15	6	小雨	258	20
武汉市	2018-03-03	1.38	-19	1	Green Orange	0	0	5.82	1293.13	9138.7	0	6	0	0	0	0	0	0	1	292.52	17	11	阴	17	18
武汉市	2018-03-04	1.32	-18	1	Green Orange	0	0	5.82	1293.13	9138.7	0	0	1	0	0	0	0	0	0	251.51	20	6	中雨	59	42
武汉市	2018-03-05	1.75	-17	1	Green Orange	0	0	5.82	1293.13	9138.7	0	1	0	1	0	0	0	0	0	297.91	11	7	阴	9	38
武汉市	2018-03-06	1.77	-16	1	Green Orange	0	0	5.82	1293.13	9138.7	0	2	0	0	1	0	0	0	0	275.83	10	6	小雨	171	32
武汉市	2018-03-07	1.59	-15	1	Green Orange	1	0	5.82	1293.13	9138.7	0	3	0	0	0	1	0	0	0	280.81	7	0	阴	136	27
武汉市	2018-03-08	1.6	-14	1	Green Orange	1	0	5.82	1293.13	9138.7	0	4	0	0	0	0	1	0	0	319.29	14	0	多云	0	19
武汉市	2018-03-09	1.72	-13	1	Green Orange	1	0	5.82	1293.13	9138.7	0	5	0	0	0	0	0	1	0	325.69	14	3	晴	0	3
武汉市	2018-03-10	1.41	-12	1	Green Orange	0	0	5.82	1293.13	9138.7	0	6	0	0	0	0	0	0	1	314.73	19	7	多云	0	13
武汉市	2018-03-11	1.29	-11	1	Green Orange	0	0	5.82	1293.13	9138.7	0	0	1	0	0	0	0	0	0	282.41	20	8	多云	0	12
武汉市	2018-03-12	1.81	-10	1	Green Orange	0	0	5.82	1293.13	9138.7	0	1	0	1	0	0	0	0	0	304.87	22	10	晴	0	9
武汉市	2018-03-13	1.61	-9	1	Green Orange	0	0	5.82	1293.13	9138.7	0	2	0	0	1	0	0	0	0	293.31	23	12	多云	15	20
武汉市	2018-03-14	1.6	-8	1	Green Orange	0	0	5.82	1293.13	9138.7	0	3	0	0	0	1	0	0	0	284.78	22	14	阴	46	23
武汉市	2018-03-15	1.6	-7	1	Green Orange	0	0	5.82	1293.13	9138.7	0	4	0	0	0	0	1	0	0	288.09	23	8	多云	3	28
武汉市	2018-03-16	1.76	-6	1	Green Orange	0	0	5.82	1293.13	9138.7	0	5	0	0	0	0	0	1	0	319.88	12	8	阴	0	49
武汉市	2018-03-17	1.46	-5	1	Green Orange	0	0	5.82	1293.13	9138.7	0	6	0	0	0	0	0	0	1	282.71	13	9	小雨	138	12
武汉市	2018-03-18	1.29	-4	1	Green Orange	0	0	5.82	1293.13	9138.7	0	0	1	0	0	0	0	0	0	251.41	9	6	小雨	344	36
武汉市	2018-03-19	1.89	-3	1	Green Orange	0	0	5.82	1293.13	9138.7	0	1	0	1	0	0	0	0	0	287.93	10	6	小雨	89	34
武汉市	2018-03-20	1.63	-2	1	Green Orange	1	0	5.82	1293.13	9138.7	0	2	0	0	1	0	0	0	0	286.04	10	2	阴	35	24
武汉市	2018-03-21	1.69	-1	1	Green Orange	1	0	5.82	1293.13	9138.7	0	3	0	0	0	1	0	0	0	301.47	15	2	晴	0	9
武汉市	2018-03-22	1.83	0	1	Green Orange	0	0	5.82	1293.13	9138.7	0	4	0	0	0	0	1	0	0	300.88	19	6	多云	4	12
武汉市	2018-03-23	1.82	1	1	Green Orange	0	0	5.82	1293.13	9138.7	0	5	0	0	0	0	0	1	0	335.45	23	10	多云	0	7
武汉市	2018-03-24	1.45	2	1	Green Orange	0	0	5.82	1293.13	9138.7	0	6	0	0	0	0	0	0	1	320.31	21	12	小雨	0	13
武汉市	2018-03-25	1.33	3	1	Green Orange	0	0	5.82	1293.13	9138.7	0	0	1	0	0	0	0	0	0	304.22	20	9	多云	0	10
武汉市	2018-03-26	1.84	4	1	Green Orange	0	0	5.82	1293.13	9138.7	0	1	0	1	0	0	0	0	0	310.85	23	11	多云	0	10
武汉市	2018-03-27	1.69	5	1	Green Orange	0	0	5.82	1293.13	9138.7	0	2	0	0	1	0	0	0	0	305.53	25	12	晴	0	17
武汉市	2018-03-28	1.68	6	1	Green Orange	0	0	5.82	1293.13	9138.7	0	3	0	0	0	1	0	0	0	303.65	27	15	多云	0	14
武汉市	2018-03-29	1.66	7	1	Green Orange	0	0	5.82	1293.13	9138.7	0	4	0	0	0	0	1	0	0	300.26	23	14	多云	0	11
武汉市	2018-03-30	1.76	8	1	Green Orange	0	0	5.82	1293.13	9138.7	0	5	0	0	0	0	0	1	0	333.7	27	14	多云	0	18
武汉市	2018-03-31	1.44	9	1	Green Orange	0	0	5.82	1293.13	9138.7	0	6	0	0	0	0	0	0	1	325.59	26	15	多云	0	11
武汉市	2018-04-01	1.31	10	1	Green Orange	0	0	6.86	1293.13	9138.7	0	0	1	0	0	0	0	0	0	286.79	26	16	小雨	0	8
武汉市	2018-04-02	1.79	11	1	Green Orange	0	0	6.86	1293.13	9138.7	0	1	0	1	0	0	0	0	0	304.51	27	17	多云	5	6
武汉市	2018-04-03	1.84	12	1	Green Orange	0	0	6.86	1293.13	9138.7	0	2	0	0	1	0	0	0	0	304.09	30	14	阴	0	14
武汉市	2018-04-04	2.09	13	1	Green Orange	0	0	6.86	1293.13	9138.7	0	3	0	0	0	1	0	0	0	351.42	17	8	阴	0	50
武汉市	2018-04-05	1.37	14	1	Green Orange	0	0	6.86	1293.13	9138.7	1	4	0	0	0	0	1	0	0	228.85	9	5	中雨	367	39
武汉市	2018-04-06	1.29	15	1	Green Orange	1	0	6.86	1293.13	9138.7	1	5	0	0	0	0	0	1	0	306.28	17	3	多云	0	22
武汉市	2018-04-07	1.43	16	1	Green Orange	0	0	6.86	1293.13	9138.7	1	6	0	0	0	0	0	0	1	318.07	18	6	晴	0	10
武汉市	2018-04-08	1.75	17	1	Green Orange	0	0	6.86	1293.13	9138.7	0	0	1	0	0	0	0	0	0	305.1	23	10	晴	0	26
武汉市	2018-04-09	1.77	18	1	Green Orange	0	0	6.86	1293.13	9138.7	0	1	0	1	0	0	0	0	0	298.93	27	14	晴	0	16
武汉市	2018-04-10	1.7	19	1	Green Orange	0	0	6.86	1293.13	9138.7	0	2	0	0	1	0	0	0	0	295.39	29	18	多云	0	22
武汉市	2018-04-11	1.64	20	1	Green Orange	0	0	6.86	1293.13	9138.7	0	3	0	0	0	1	0	0	0	287.46	27	18	小雨	0	13
武汉市	2018-04-12	1.81	21	1	Green Orange	0	0	6.86	1293.13	9138.7	0	4	0	0	0	0	1	0	0	280.27	26	19	小雨	244	16
武汉市	2018-04-13	1.95	22	1	Green Orange	0	0	6.86	1293.13	9138.7	0	5	0	0	0	0	0	1	0	302.63	16	11	小雨	156	35
武汉市	2018-04-14	1.48	23	1	Green Orange	0	0	6.86	1293.13	9138.7	0	6	0	0	0	0	0	0	1	286.93	15	8	小雨	4	28
武汉市	2018-04-15	1.47	24	1	Green Orange	0	0	6.86	1293.13	9138.7	0	0	1	0	0	0	0	0	0	301.17	20	8	多云	0	7
武汉市	2018-04-16	1.88	25	1	Green Orange	0	0	6.86	1293.13	9138.7	0	1	0	1	0	0	0	0	0	301.29	22	10	多云	0	6
武汉市	2018-04-17	1.7	26	1	Green Orange	0	0	6.86	1293.13	9138.7	0	2	0	0	1	0	0	0	0	294.62	25	12	晴	0	16
武汉市	2018-04-18	1.82	27	1	Green Orange	0	0	6.86	1293.13	9138.7	0	3	0	0	0	1	0	0	0	295.31	27	15	晴	0	20
武汉市	2018-04-19	1.74	28	1	Green Orange	0	0	6.86	1293.13	9138.7	0	4	0	0	0	0	1	0	0	296.09	29	18	多云	0	21
武汉市	2018-04-20	1.8	29	1	Green Orange	0	0	6.86	1293.13	9138.7	0	5	0	0	0	0	0	1	0	319.84	30	20	多云	0	28
武汉市	2018-04-21	1.47	30	1	Green Orange	0	0	6.86	1293.13	9138.7	0	6	0	0	0	0	0	0	1	269.42	25	20	小雨	0	29
武汉市	2018-04-22	1.4	31	1	Green Orange	0	0	6.86	1293.13	9138.7	0	0	1	0	0	0	0	0	0	251.77	27	13	大雨	121	37
武汉市	2018-04-23	1.82	32	1	Green Orange	0	0	6.86	1293.13	9138.7	0	1	0	1	0	0	0	0	0	281.01	19	12	多云	196	42
武汉市	2018-04-24	1.64	33	1	Green Orange	0	0	6.86	1293.13	9138.7	0	2	0	0	1	0	0	0	0	286.44	21	14	阴	0	34
武汉市	2018-04-25	1.65	34	1	Green Orange	0	0	6.86	1293.13	9138.7	0	3	0	0	0	1	0	0	0	291.25	21	15	阴	0	20
武汉市	2018-04-26	1.61	35	1	Green Orange	0	0	6.86	1293.13	9138.7	0	4	0	0	0	0	1	0	0	294.26	23	13	多云	0	5
武汉市	2018-04-27	1.65	36	1	Green Orange	0	0	6.86	1293.13	9138.7	0	5	0	0	0	0	0	1	0	305.5	26	16	晴	0	9
武汉市	2018-04-28	2.1	37	1	Green Orange	0	0	6.86	1293.13	9138.7	0	6	0	0	0	0	0	0	1	342.05	28	18	多云	0	7
武汉市	2018-04-29	1.36	38	1	Green Orange	0	0	6.86	1293.13	9138.7	1	0	1	0	0	0	0	0	0	321.15	27	18	小雨	0	9
武汉市	2018-04-30	1.32	39	1	Green Orange	0	0	6.86	1293.13	9138.7	1	1	0	1	0	0	0	0	0	321.82	29	20	阴	0	10
武汉市	2018-05-01	1.28	40	1	Green Orange	0	0	6.36	1293.13	9138.7	1	2	0	0	1	0	0	0	0	303.93	27	20	中雨	9	11
武汉市	2018-05-02	1.64	41	1	Green Orange	0	0	6.36	1293.13	9138.7	0	3	0	0	0	1	0	0	0	302.47	27	16	多云	0	24
武汉市	2018-05-03	1.66	42	1	Green Orange	0	0	6.36	1293.13	9138.7	0	4	0	0	0	0	1	0	0	292.99	27	17	阴	0	11
武汉市	2018-05-04	1.66	43	1	Green Orange	0	0	6.36	1293.13	9138.7	0	5	0	0	0	0	0	1	0	306.01	26	17	中雨	0	18
武汉市	2018-05-05	1.31	44	1	Green Orange	0	0	6.36	1293.13	9138.7	0	6	0	0	0	0	0	0	1	255.66	26	20	大雨	51	27
武汉市	2018-05-06	1.24	45	1	Green Orange	0	0	6.36	1293.13	9138.7	0	0	1	0	0	0	0	0	0	208.1	27	17	大雨	144	32
武汉市	2018-05-07	1.69	46	1	Green Orange	0	0	6.36	1293.13	9138.7	0	1	0	1	0	0	0	0	0	286.7	24	15	阵雨	0	21
武汉市	2018-05-08	1.6	47	1	Green Orange	0	0	6.36	1293.13	9138.7	0	2	0	0	1	0	0	0	0	283.06	26	15	晴	0	12
武汉市	2018-05-09	1.62	48	1	Green Orange	0	0	6.36	1293.13	9138.7	0	3	0	0	0	1	0	0	0	285.12	27	16	阴	0	12
武汉市	2018-05-10	1.65	49	1	Green Orange	0	0	6.36	1293.13	9138.7	0	4	0	0	0	0	1	0	0	278.8	25	17	多云	8	18
武汉市	2018-05-11	1.82	50	1	Green Orange	0	0	6.36	1293.13	9138.7	0	5	0	0	0	0	0	1	0	289.84	24	19	小雨	107	13
武汉市	2018-05-12	1.34	51	1	Green Orange	0	0	6.36	1293.13	9138.7	0	6	0	0	0	0	0	0	1	283.64	27	18	阴	0	13
武汉市	2018-05-13	1.33	52	1	Green Orange	0	0	6.36	1293.13	9138.7	0	0	1	0	0	0	0	0	0	273.33	31	19	晴	0	11
武汉市	2018-05-14	1.77	53	1	Green Orange	0	0	6.36	1293.13	9138.7	0	1	0	1	0	0	0	0	0	289.23	33	24	多云	0	20
武汉市	2018-05-15	1.64	54	1	Green Orange	0	0	6.36	1293.13	9138.7	0	2	0	0	1	0	0	0	0	281.65	33	26	阴	0	33
武汉市	2018-05-16	1.68	55	1	Green Orange	0	0	6.36	1293.13	9138.7	0	3	0	0	0	1	0	0	0	280.72	33	26	小雨	0	42
武汉市	2018-05-17	1.66	56	1	Green Orange	0	0	6.36	1293.13	9138.7	0	4	0	0	0	0	1	0	0	278.19	34	24	多云	0	27
武汉市	2018-05-18	1.8	57	1	Green Orange	0	0	6.36	1293.13	9138.7	0	5	0	0	0	0	0	1	0	289.36	29	22	暴雨	333	21
武汉市	2018-05-19	1.36	58	1	Green Orange	0	0	6.36	1293.13	9138.7	0	6	0	0	0	0	0	0	1	275.5	29	21	小雨	1	10
武汉市	2018-05-20	1.31	59	1	Green Orange	0	0	6.36	1293.13	9138.7	0	0	1	0	0	0	0	0	0	242.8	26	21	大雨	218	22
武汉市	2018-05-21	1.8	60	1	Green Orange	0	0	6.36	1293.13	9138.7	0	1	0	1	0	0	0	0	0	278.42	26	18	中雨	50	18
